# Supplementary material for: Atomoxetine modulates the relationship between perceptual abilities and response bias
Source: Psychopharmacology (Berl). 2019 Aug 5;236(12):3641–53. doi: 10.1007/s00213-019-05336-7 (PMC6954008; doi:10.1007/s00213-019-05336-7)
Supplement: Supplementary file 2 — (R 5 kb) [file 213_2019_5336_MOESM2_ESM.r]

### TO COMPUTE SIGNAL DETECTION THEORY PARAMETERS
  ### Data are available in the file 'CPT_datatab_orig.txt' where each line corresponds 
  ### to performance for a given block
  ### They are based on our Go/No-Go Continuous Performance Task
  ###
  ### 1) we compute the sensitivity (d-prime) and reponse bias (c) scores
  ### 2) we examine the relationship between the sensitivity scores and 
  ### the response bias and integrate them into the economic framework of decision-making,
  ### by modelling the Line of Optimal Response, and the distance to this line (dlor)
###
### Based on : Lynn SK, Barrett LF (2014) 'Utilizing' Signal Detection Theory. 
### Psychological Science 25:1663-1673. doi: 10.1177/0956797614541991
###
### R code by Carole Guedj - 05/14/2019


### Download libraries
library(stats)
library(foreach)
library(rmarkdown)

### Define root path
root_path = "~/Desktop/CPT_shared/"


tab<-read.table(paste0(root_path,"data/CPT_datatab_orig.txt"),
                header=T)

###---- SDT computation: dprim and bias ----###
#-------------------------------------------------

dprime=c()
bias=c()

for (i in 1:length(tab$task)){ 
  # calculate dprime and bias for each row in the data.frame depending on the task contrast
  
  if(tab$task[i]=="reference" || tab$task[i]=="interference" || tab$task[i]=="outcome" )
  {
    
    target_rate=30
    nb_target=(50*target_rate)/100
    nb_dis=(50*(100-target_rate))/100
    
    ### response types:    
    pchit=tab$pc_hit[i]
    pccr=tab$pc_cr[i]
    
    # Add 0,5 to Hit anf FA number 
    # > (1) correction for small sample 1 and extrem performances
    Htmp <- (pchit*nb_target)+0.5
    FAtmp <- ((1-pccr)*nb_dis)+0.5
    MISStmp <- (1-pchit)*nb_target
    CRtmp <- pccr*nb_dis
    
    # Add 1 to total number of stim and noise before to calculate the rate
    # > (2) correction for small sample 1 and extrem performances
    H <- Htmp/(Htmp+MISStmp+1)
    FA <- FAtmp/(FAtmp+CRtmp+1)
    
    
    ## d-prime:
    zH <- qnorm(H)
    zFA <- qnorm(FA)
    dprime_tmp <- zH - zFA  
    
    ## c bias:
    bias_tmp<--0.5*(zH + zFA)
  } 
  
  if(tab$task[i]=="frequency")
  {
    target_rate=70
    nb_target=(50*target_rate)/100
    nb_dis=(50*(100-target_rate))/100
    
    ### response types:    
    pchit=tab$pc_hit[i]
    pccr=tab$pc_cr[i]
    
    # Add 0,5 to Hit anf FA number 
    # > (1) correction for small sample and extrem performances
    Htmp <- (pchit*nb_target)+0.5
    FAtmp <- ((1-pccr)*nb_dis)+0.5
    MISStmp <- (1-pchit)*nb_target
    CRtmp <- pccr*nb_dis
    
    # Add 1 to total number of stim and noise before to calculate the rate
    # > (2) correction for small sample and extrem performances
    H <- Htmp/(Htmp+MISStmp+1)
    FA <- FAtmp/(FAtmp+CRtmp+1)
    
    ## d-prime:
    zH <- qnorm(H)
    zFA <- qnorm(FA)
    dprime_tmp <- zH - zFA  
    
    ## c bias:
    bias_tmp<--0.5*(zH + zFA)
  } 
  
  dprime=c(dprime,dprime_tmp)
  bias=c(bias,bias_tmp)
}

# add the dprime and bias values to the data.frame
tab<-cbind(tab,dprime)
tab<-cbind(tab,bias)


###---- DLOR computation (based on Lynn and Barrett, 2014) ----###
#-----------------------------------------------------------------------

### beta optimal for each TASK = (1-alpha)/(alpha) x (j-a)/(h-m)
# alpha (base rate)
# j (correct rejection) > +35 +50 or 0 (valve opening time in ms)
# a (false alarm) > -10 (time out 3sec)
# h (hit) > +50 +35 or +150 (valve opening time in ms)
# m (miss) > -10 (time out 3sec)

beta_opt_reference=((1-0.3)/0.3)*(35-(-10))/(50-(-10))
# same ??optimal for interference
beta_opt_frequency=((1-0.7)/0.7)*(50-(-10))/(35-(-10))
beta_opt_outcome=((1-0.3)/0.3)*(0-(-10))/(150-(-10))


y=seq(0,5,0.01) # sequence of possible dprime values
dlor<-c()

for (i in 1:length(tab$task)){ 
  # calculate dprime and bias for each row in the data.frame depending on the task contrast
  
  if(tab$task[i]=="reference" || tab$task[i]=="interference")
  {
    fd   <- function(y){(log(beta_opt_reference))/y}
    auc <- Vectorize(fd)
    m_LOR<-cbind(y,auc(y)) # compute the Line of Optimal Response function base on the beta optimal
    m_LOR<-as.matrix(m_LOR)
    m_subj<-cbind(tab$dprime[i],tab$bias[i]) # find the subject's coordinates of each point such as (x,y)=(dprime,bias) 
    m_subj<-as.matrix(m_subj)
    euc.dist <- function(x1, x2) sqrt(sum((x1 - x2) ^ 2)) 
    foreach(l = 1:nrow(m_subj), .combine = c)  %do% {
      a<-min(foreach(k = 1:nrow(m_LOR), .combine = c ) %do% euc.dist(m_subj[l,],m_LOR[k,])) # calculate the euclidian distance between the LOR and each subject point
    }
    dlor[i]=a
  }
  if(tab$task[i]=="frequency")
  {
    fd   <- function(y){(log(beta_opt_frequency))/y}
    auc <- Vectorize(fd)
    m_LOR<-cbind(y,auc(y))
    m_LOR<-as.matrix(m_LOR)
    m_subj<-cbind(tab$dprime[i],tab$bias[i])
    m_subj<-as.matrix(m_subj)
    euc.dist <- function(x1, x2) sqrt(sum((x1 - x2) ^ 2))
    foreach(l = 1:nrow(m_subj), .combine = c)  %do% {
      a<-min(foreach(k = 1:nrow(m_LOR), .combine = c ) %do% euc.dist(m_subj[l,],m_LOR[k,]))
    }
    dlor[i]=a
  }  
  if(tab$task[i]=="outcome")
  {
    fd   <- function(y){(log(beta_opt_outcome))/y}
    auc <- Vectorize(fd)
    m_LOR<-cbind(y,auc(y))
    m_LOR<-as.matrix(m_LOR)
    m_subj<-cbind(tab$dprime[i],tab$bias[i])
    m_subj<-as.matrix(m_subj)
    euc.dist <- function(x1, x2) sqrt(sum((x1 - x2) ^ 2))
    foreach(l = 1:nrow(m_subj), .combine = c)  %do% {
      a<-min(foreach(k = 1:nrow(m_LOR), .combine = c ) %do% euc.dist(m_subj[l,],m_LOR[k,]))
    }
    dlor[i]=a
  } 
}

# add the dlor values to the data.frame
tab<-cbind(tab,dlor)

# round numeric values
is.num <- sapply(tab, is.numeric)
tab[is.num] <- lapply(tab[is.num], round, 3)


# write the final table to run stats and plots
write.table(tab, paste0(root_path,"data/CPT_datatab.txt"),
            quote=F,row.names=F,dec=".",sep="\t")


render(paste0(root_path,"code/StatsPlots.Rmd"))
