# Supplementary material for: Atomoxetine modulates the relationship between perceptual abilities and response bias
Source: Psychopharmacology (Berl). 2019 Aug 5;236(12):3641–53. doi: 10.1007/s00213-019-05336-7 (PMC6954008; doi:10.1007/s00213-019-05336-7)
Supplement: Supplementary file 3 — (RMD 16 kb) [file 213_2019_5336_MOESM3_ESM.rmd]

---
title: "Stats and Plots"
output: 
  html_document:
    fig_width: 3
    fig_height: 3
    highlight: tango
fontsize: 6pt

---

<!--
TeX is required to create PDF output

  # Windows: MiKTeX (Complete) - http://miktex.org/2.9/setup
  (NOTE: Be sure to download the Complete rather than Basic installation)

  # Mac OS X: TexLive 2013 (Full) - http://tug.org/mactex/
  (NOTE: Download with Safari rather than Chrome _strongly_ recommended)

  # Linux: Use system package manager
  

This is an [R Markdown](http://rmarkdown.rstudio.com) Notebook. When you execute code within the notebook, the results appear beneath the code. 
-->


```{r message=FALSE, warning=FALSE, include=FALSE}
library("ggplot2")
library("plyr")
library("dplyr")
library(RColorBrewer)
library(emmeans)
library("lme4")
library("lmerTest")
library(gridExtra)
```


```{r message=FALSE, warning=FALSE, include=FALSE}
### Define root path
root_path = "~/Desktop/CPT_shared/"

### Load dataset
tab<-read.table(paste0(root_path,"data/CPT_datatab.txt"), header=T)

tab$pharmaco <- factor(tab$pharmaco,levels = c("SALINE1", "ATX0,1", "ATX0,5", "ATX0,75","ATX1,0" ))
tab$task <- factor(tab$task,levels = c("reference", "interference", "frequency","outcome"))
tab$session <- as.factor(tab$session)

### Subset Optimal ATX dose (0.5 mg)
tab_sub05<-subset(tab,subset=tab$pharmaco=="SALINE1"| tab$pharmaco=="ATX0,5")

### Subset each monkey separately
tab_sub05_li<-subset(tab_sub05,subset=tab_sub05$subject=="li")
tab_sub05_ci<-subset(tab_sub05,subset=tab_sub05$subject=="ci")
tab_sub05_ca<-subset(tab_sub05,subset=tab_sub05$subject=="ca")
tab_sub05_ce<-subset(tab_sub05,subset=tab_sub05$subject=="ce")

```


### << RESPONSE TYPE >> ######

### ---- HIT ------

## ci
```{r echo=FALSE, warning = FALSE }
f1<-lmer(pc_hit ~ pharmaco*task
         +(1|session),
         data=tab_sub05_ci)
anova(f1,type ="3" ,ddf="Satterthwaite") 
emmeans(f1,pairwise~pharmaco|task, adjust="fdr")

```

## li
```{r echo=FALSE, warning = FALSE }
f1<-lmer(pc_hit ~ pharmaco*task
         +(1|session),
         data=tab_sub05_li)
anova(f1,type ="3" ,ddf="Satterthwaite") 
emmeans(f1,pairwise~pharmaco|task, adjust="fdr")

```

## ca
```{r echo=FALSE, warning = FALSE }
f1<-lmer(pc_hit ~ pharmaco
         +(1|session),
         data=tab_sub05_ca)
anova(f1,type ="3" ,ddf="Satterthwaite") 
emmeans(f1,pairwise~pharmaco, adjust="fdr")

```

## ce
```{r echo=FALSE, warning = FALSE }
f1<-lmer(pc_hit ~ pharmaco
         +(1|session),
         data=tab_sub05_ce)
anova(f1,type ="3" ,ddf="Satterthwaite") 
emmeans(f1,pairwise~pharmaco, adjust="fdr")

```
      
### ---- CR ------

## ci
```{r echo=FALSE, warning = FALSE }
f1<-lmer(pc_cr ~ pharmaco*task
         +(1|session),
         data=tab_sub05_ci)
anova(f1,type ="3" ,ddf="Satterthwaite") 
emmeans(f1,pairwise~pharmaco|task, adjust="fdr")

```

## li
```{r echo=FALSE, warning = FALSE }
f1<-lmer(pc_cr ~ pharmaco*task
         +(1|session),
         data=tab_sub05_li)
anova(f1,type ="3" ,ddf="Satterthwaite") 
emmeans(f1,pairwise~pharmaco|task, adjust="fdr")

```

## ca
```{r echo=FALSE, warning = FALSE }
f1<-lmer(pc_cr ~ pharmaco
         +(1|session),
         data=tab_sub05_ca)
anova(f1,type ="3" ,ddf="Satterthwaite") 
emmeans(f1,pairwise~pharmaco, adjust="fdr")

```

## ce
```{r echo=FALSE, warning = FALSE }
f1<-lmer(pc_cr ~ pharmaco
         +(1|session),
         data=tab_sub05_ce)
anova(f1,type ="3" ,ddf="Satterthwaite") 
emmeans(f1,pairwise~pharmaco, adjust="fdr")

```
       

### << SDT PARAMETERS >> ######
       
### ---- dprime ------

## ci
```{r echo=FALSE, warning = FALSE }
f1<-lmer(dprime ~ pharmaco*task
         +(1|session),
         data=tab_sub05_ci)
anova(f1,type ="3" ,ddf="Satterthwaite") 
emmeans(f1,pairwise~pharmaco|task, adjust="fdr")

# plot
ggplot(tab_sub05_ci, 
       aes(x=task, y=dprime, fill=pharmaco)) + geom_boxplot() +
  scale_fill_manual(values=c("#a6bddb90","#fd8d3c90"))+
  guides(fill=FALSE)+
  scale_y_continuous(limits = c(0, 4)) +
  theme_bw()+
  theme(legend.position="bottom",axis.text=element_text(size=12,face="bold"))

```

## li
```{r echo=FALSE, warning = FALSE }
f1<-lmer(dprime ~ pharmaco*task
         +(1|session),
         data=tab_sub05_li)
anova(f1,type ="3" ,ddf="Satterthwaite") 
emmeans(f1,pairwise~pharmaco|task, adjust="fdr")

# plot
ggplot(tab_sub05_li, 
       aes(x=task, y=dprime, fill=pharmaco)) + geom_boxplot() +
  scale_fill_manual(values=c("#a6bddb90","#fd8d3c90"))+
  guides(fill=FALSE)+
  scale_y_continuous(limits = c(0, 4)) +
  theme_bw()+
  theme(legend.position="bottom",axis.text=element_text(size=12,face="bold"))

```

## ca
```{r echo=FALSE, warning = FALSE }
f1<-lmer(dprime ~ pharmaco
         +(1|session),
         data=tab_sub05_ca)
anova(f1,type ="3" ,ddf="Satterthwaite") 
emmeans(f1,pairwise~pharmaco, adjust="fdr")

# plot
ggplot(tab_sub05_ca, 
       aes(x=task, y=dprime, fill=pharmaco)) + geom_boxplot() +
  scale_fill_manual(values=c("#a6bddb90","#fd8d3c90"))+
  guides(fill=FALSE)+
  scale_y_continuous(limits = c(0, 4)) +
  theme_bw()+
  theme(legend.position="bottom",axis.text=element_text(size=12,face="bold"))

```

## ce
```{r echo=FALSE, warning = FALSE }
f1<-lmer(dprime ~ pharmaco
         +(1|session),
         data=tab_sub05_ce)
anova(f1,type ="3" ,ddf="Satterthwaite") 
emmeans(f1,pairwise~pharmaco, adjust="fdr")

# plot
ggplot(tab_sub05_ce, 
       aes(x=task, y=dprime, fill=pharmaco)) + geom_boxplot() +
  scale_fill_manual(values=c("#a6bddb90","#fd8d3c90"))+
  guides(fill=FALSE)+
  scale_y_continuous(limits = c(0, 4)) +
  theme_bw()+
  theme(legend.position="bottom",axis.text=element_text(size=12,face="bold"))

```  

### ---- bias ------

## ci
```{r echo=FALSE, warning = FALSE }
f1<-lmer(bias ~ pharmaco*task
         +(1|session),
         data=tab_sub05_ci)
anova(f1,type ="3" ,ddf="Satterthwaite") 
emmeans(f1,pairwise~pharmaco|task, adjust="fdr")

# plot
ggplot(tab_sub05_ci, 
       aes(x=task, y=bias, fill=pharmaco)) + geom_boxplot() +
  scale_fill_manual(values=c("#a6bddb90","#fd8d3c90"))+
  guides(fill=FALSE)+
  coord_cartesian(ylim=c(-1,1)) +
  theme_bw()+
  theme(legend.position="bottom",axis.text=element_text(size=12,face="bold"))

```

## li
```{r echo=FALSE, warning = FALSE }
f1<-lmer(bias ~ pharmaco*task
         +(1|session),
         data=tab_sub05_li)
anova(f1,type ="3" ,ddf="Satterthwaite") 
emmeans(f1,pairwise~pharmaco|task, adjust="fdr")

# plot
ggplot(tab_sub05_li, 
       aes(x=task, y=bias, fill=pharmaco)) + geom_boxplot() +
  scale_fill_manual(values=c("#a6bddb90","#fd8d3c90"))+
  guides(fill=FALSE)+
  coord_cartesian(ylim=c(-1,1)) +
  theme_bw()+
  theme(legend.position="bottom",axis.text=element_text(size=12,face="bold"))

```

## ca
```{r echo=FALSE, warning = FALSE }
f1<-lmer(bias ~ pharmaco
         +(1|session),
         data=tab_sub05_ca)
anova(f1,type ="3" ,ddf="Satterthwaite") 
emmeans(f1,pairwise~pharmaco, adjust="fdr")

# plot
ggplot(tab_sub05_ca, 
       aes(x=task, y=bias, fill=pharmaco)) + geom_boxplot() +
  scale_fill_manual(values=c("#a6bddb90","#fd8d3c90"))+
  guides(fill=FALSE)+
  coord_cartesian(ylim=c(-1,1)) +
  theme_bw()+
  theme(legend.position="bottom",axis.text=element_text(size=12,face="bold"))

```

## ce
```{r echo=FALSE, warning = FALSE }
f1<-lmer(bias ~ pharmaco
         +(1|session),
         data=tab_sub05_ce)
anova(f1,type ="3" ,ddf="Satterthwaite") 
emmeans(f1,pairwise~pharmaco, adjust="fdr")

# plot
ggplot(tab_sub05_ce, 
       aes(x=task, y=bias, fill=pharmaco)) + geom_boxplot() +
  scale_fill_manual(values=c("#a6bddb90","#fd8d3c90"))+
  guides(fill=FALSE)+
  coord_cartesian(ylim=c(-1,1)) +
  theme_bw()+
  theme(legend.position="bottom",axis.text=element_text(size=12,face="bold"))

```
      
### ---- dlor ------

```{r echo=FALSE, warning = FALSE }
### Preparation steps for the plots
# merge subjects 
tab_CiLi<-rbind(tab_sub05_ci,tab_sub05_li)
tab_CaCe<-rbind(tab_sub05_ca,tab_sub05_ce)

### ??optimal for each TASK = (1?????)/(??)??(j???a)/(h???m)
beta_opt_reference=((1-0.3)/0.3)*(35-(-10))/(50-(-10))
# same ??optimal for interference
beta_opt_frequency=((1-0.7)/0.7)*(50-(-10))/(35-(-10))
beta_opt_outcome=((1-0.3)/0.3)*(0-(-10))/(150-(-10))

# define x range for the LOR curve
x<-seq(-2,5,0.01)
```

## ci
```{r echo=FALSE, warning = FALSE }
f1<-lmer(dlor ~ pharmaco*task
         +(1|session),
         data=tab_sub05_ci)
anova(f1,type ="3" ,ddf="Satterthwaite") 
emmeans(f1,pairwise~pharmaco|task, adjust="fdr")

```

## li
```{r echo=FALSE, warning = FALSE }
f1<-lmer(dlor ~ pharmaco*task
         +(1|session),
         data=tab_sub05_li)
anova(f1,type ="3" ,ddf="Satterthwaite") 
emmeans(f1,pairwise~pharmaco|task, adjust="fdr")

# plots
tab_CiLi$SubjCond <- with(tab_CiLi, interaction(subject,  pharmaco))

# reference
p1<-ggplot(tab_CiLi[which(tab_CiLi$task=="reference"),], 
           aes(x=dprime, y=bias, color=pharmaco)) +
  geom_point(position = position_jitter(w = 0.08, h = 0.08),aes(shape=subject),size=1.5)+
  scale_shape_manual(values=c(16, 17))+
  stat_function(fun = function(x)(log(beta_opt_reference))/x,lty=1,col="#cb181d",lwd=1)+
  scale_color_manual(values=c("#a6bddb","#fd8d3c"))+
  scale_fill_manual(values=c("#a6bddb20","#fd8d3c20"))+
  scale_x_continuous(limits = c(0, 5)) +
  scale_y_continuous(limits = c(-1, 1.2)) +
  theme_bw()+
  stat_ellipse(aes(group=SubjCond,lty=subject,fill=pharmaco),level=0.5,lwd=0.5,geom="polygon")+
  scale_linetype_manual(values=c(1,2,1,2))+
  theme(legend.position="none",axis.text=element_text(size=12,face="bold"))

p2<-ggplot(tab_CiLi[which(tab_CiLi$task=="reference"),], 
           aes(x=task, y=dlor, color=pharmaco)) + geom_boxplot(position=position_dodge(1)) +
  facet_wrap(~subject) +
  scale_color_manual(values=c("#a6bddb","#fd8d3c"))+
  guides(fill=FALSE)+
  coord_cartesian(ylim=c(0,1.2))+
  theme_bw()+
  theme(legend.position="none",axis.text=element_text(size=12,face="bold"))

grid.arrange(p1, p2,
             ncol=2, nrow=1, widths=c(4, 3),heights=c(4))

# interference
p1<-ggplot(tab_CiLi[which(tab_CiLi$task=="interference"),], 
           aes(x=dprime, y=bias, color=pharmaco)) +
  geom_point(position = position_jitter(w = 0.08, h = 0.08),aes(shape=subject),size=1.5)+
  scale_shape_manual(values=c(16, 17))+
  stat_function(fun = function(x)(log(beta_opt_reference))/x,lty=1,col="#cb181d",lwd=1)+
  scale_color_manual(values=c("#a6bddb","#fd8d3c"))+
  scale_fill_manual(values=c("#a6bddb20","#fd8d3c20"))+
  scale_x_continuous(limits = c(0, 5)) +
  scale_y_continuous(limits = c(-1, 1.2)) +
  theme_bw()+
  stat_ellipse(aes(group=SubjCond,lty=subject,fill=pharmaco),level=0.5,lwd=0.5,geom="polygon")+
  scale_linetype_manual(values=c(1,2,1,2))+
  theme(legend.position="none",axis.text=element_text(size=12,face="bold"))

p2<-ggplot(tab_CiLi[which(tab_CiLi$task=="interference"),], 
           aes(x=task, y=dlor, color=pharmaco)) + geom_boxplot(position=position_dodge(1)) +
  facet_wrap(~subject) +
  scale_color_manual(values=c("#a6bddb","#fd8d3c"))+
  guides(fill=FALSE)+
  coord_cartesian(ylim=c(0,1.2))+
  theme_bw()+
  theme(legend.position="none",axis.text=element_text(size=12,face="bold"))

grid.arrange(p1, p2,
             ncol=2, nrow=1, widths=c(4, 3),heights=c(4))

# frequency
p1<-ggplot(tab_CiLi[which(tab_CiLi$task=="frequency"),], 
           aes(x=dprime, y=bias, color=pharmaco)) +
  geom_point(position = position_jitter(w = 0.08, h = 0.08),aes(shape=subject),size=1.5)+
  scale_shape_manual(values=c(16, 17))+
  stat_function(fun = function(x)(log(beta_opt_frequency))/x,lty=1,col="#cb181d",lwd=1)+
  scale_color_manual(values=c("#a6bddb","#fd8d3c"))+
  scale_fill_manual(values=c("#a6bddb20","#fd8d3c20"))+
  scale_x_continuous(limits = c(0, 5)) +
  scale_y_continuous(limits = c(-1, 1.2)) +
  theme_bw()+
  stat_ellipse(aes(group=SubjCond,lty=subject,fill=pharmaco),level=0.5,lwd=0.5,geom="polygon")+
  scale_linetype_manual(values=c(1,2,1,2))+
  theme(legend.position="none",axis.text=element_text(size=12,face="bold"))

p2<-ggplot(tab_CiLi[which(tab_CiLi$task=="frequency"),], 
           aes(x=task, y=dlor, color=pharmaco)) + geom_boxplot(position=position_dodge(1)) +
  facet_wrap(~subject) +
  scale_color_manual(values=c("#a6bddb","#fd8d3c"))+
  guides(fill=FALSE)+
  coord_cartesian(ylim=c(0,1.2))+
  theme_bw()+
  theme(legend.position="none",axis.text=element_text(size=12,face="bold"))

grid.arrange(p1, p2,
             ncol=2, nrow=1, widths=c(4, 3),heights=c(4))

```

## ca
```{r echo=FALSE, warning = FALSE }
f1<-lmer(dlor ~ pharmaco
         +(1|session),
         data=tab_sub05_ca)
anova(f1,type ="3" ,ddf="Satterthwaite") 
emmeans(f1,pairwise~pharmaco, adjust="fdr")

```

## ce
```{r echo=FALSE, warning = FALSE }
f1<-lmer(dlor ~ pharmaco
         +(1|session),
         data=tab_sub05_ce)
anova(f1,type ="3" ,ddf="Satterthwaite") 
emmeans(f1,pairwise~pharmaco, adjust="fdr")

# plot
tab_CaCe$SubjCond <- with(tab_CaCe, interaction(subject,  pharmaco))

p1<-ggplot(tab_CaCe, 
           aes(x=dprime, y=bias, color=pharmaco)) +
  geom_point(position = position_jitter(w = 0.08, h = 0.08),aes(shape=subject),size=1.5)+
  scale_shape_manual(values=c(16, 17))+
  stat_function(fun = function(x)(log(beta_opt_outcome))/x,lty=1,col="#cb181d",lwd=1)+
  scale_color_manual(values=c("#a6bddb","#fd8d3c"))+
  scale_fill_manual(values=c("#a6bddb20","#fd8d3c20"))+
  scale_x_continuous(limits = c(0, 5)) +
  scale_y_continuous(limits = c(-1, 1.2)) +
  stat_ellipse(aes(group=SubjCond,lty=subject,fill=pharmaco),level=0.5,lwd=0.5,geom="polygon")+
  scale_linetype_manual(values=c(1,2,1,2))+
  theme_bw()+
  theme(legend.position="none",axis.text=element_text(size=12,face="bold"))

p2<-ggplot(tab_CaCe, 
           aes(x=task, y=dlor, color=pharmaco)) + geom_boxplot(position=position_dodge(1)) +
  facet_wrap(~subject) +
  scale_color_manual(values=c("#a6bddb","#fd8d3c"))+
  guides(fill=FALSE)+
  coord_cartesian(ylim=c(0,4))+
  theme_bw()+
  theme(legend.position="none",axis.text=element_text(size=12,face="bold"))

grid.arrange(p1, p2,
             ncol=2, nrow=1, widths=c(4, 3),heights=c(4))

```
      

### << MOVEMENT >> ######

### ---- RT ------
## ci
```{r echo=FALSE, warning = FALSE }
f1<-lmer(medianRT_hit ~ pharmaco*task
         +(1|session),
         data=tab_sub05_ci)
anova(f1,type ="3" ,ddf="Satterthwaite") 
emmeans(f1,pairwise~pharmaco|task, adjust="fdr")

```

## li
```{r echo=FALSE, warning = FALSE }
f1<-lmer(medianRT_hit ~ pharmaco*task
         +(1|session),
         data=tab_sub05_li)
anova(f1,type ="3" ,ddf="Satterthwaite") 
emmeans(f1,pairwise~pharmaco|task, adjust="fdr")

```

## ca
```{r echo=FALSE, warning = FALSE }
f1<-lmer(medianRT_hit ~ pharmaco
         +(1|session),
         data=tab_sub05_ca)
anova(f1,type ="3" ,ddf="Satterthwaite") 
emmeans(f1,pairwise~pharmaco, adjust="fdr")

```

## ce
```{r echo=FALSE, warning = FALSE }
f1<-lmer(medianRT_hit ~ pharmaco
         +(1|session),
         data=tab_sub05_ce)
anova(f1,type ="3" ,ddf="Satterthwaite") 
emmeans(f1,pairwise~pharmaco, adjust="fdr")

```
      


### ---- sd RT ------
## ci
```{r echo=FALSE, warning = FALSE }
f1<-lmer(sdRT_hit ~ pharmaco*task
         +(1|session),
         data=tab_sub05_ci)
anova(f1,type ="3" ,ddf="Satterthwaite") 
emmeans(f1,pairwise~pharmaco|task, adjust="fdr")

# plot
ggplot(tab_sub05_ci, 
       aes(x=task, y=sdRT_hit, fill=pharmaco)) + geom_boxplot() +
  scale_fill_manual(values=c("#a6bddb90","#fd8d3c90"))+
  guides(fill=FALSE)+
  scale_y_continuous(limits = c(0, 350)) +
  theme_bw()+
  theme(legend.position="bottom",axis.text=element_text(size=12,face="bold"))
```

## li
```{r echo=FALSE, warning = FALSE }
f1<-lmer(sdRT_hit ~ pharmaco*task
         +(1|session),
         data=tab_sub05_li)
anova(f1,type ="3" ,ddf="Satterthwaite") 
emmeans(f1,pairwise~pharmaco|task, adjust="fdr")

# plot
ggplot(tab_sub05_li, 
       aes(x=task, y=sdRT_hit, fill=pharmaco)) + geom_boxplot() +
  scale_fill_manual(values=c("#a6bddb90","#fd8d3c90"))+
  guides(fill=FALSE)+
  scale_y_continuous(limits = c(0, 350)) +
  theme_bw()+
  theme(legend.position="bottom",axis.text=element_text(size=12,face="bold"))

```

## ca
```{r echo=FALSE, warning = FALSE }
f1<-lmer(sdRT_hit ~ pharmaco
         +(1|session),
         data=tab_sub05_ca)
anova(f1,type ="3" ,ddf="Satterthwaite") 
emmeans(f1,pairwise~pharmaco, adjust="fdr")

# plot
ggplot(tab_sub05_ca, 
       aes(x=task, y=sdRT_hit, fill=pharmaco)) + geom_boxplot() +
  scale_fill_manual(values=c("#a6bddb90","#fd8d3c90"))+
  guides(fill=FALSE)+
  scale_y_continuous(limits = c(0, 350)) +
  theme_bw()+
  theme(legend.position="bottom",axis.text=element_text(size=12,face="bold"))

```

## ce
```{r echo=FALSE, warning = FALSE }
f1<-lmer(sdRT_hit ~ pharmaco
         +(1|session),
         data=tab_sub05_ce)
anova(f1,type ="3" ,ddf="Satterthwaite") 
emmeans(f1,pairwise~pharmaco, adjust="fdr")

# plot
ggplot(tab_sub05_ce, 
       aes(x=task, y=sdRT_hit, fill=pharmaco)) + geom_boxplot() +
  scale_fill_manual(values=c("#a6bddb90","#fd8d3c90"))+
  guides(fill=FALSE)+
  scale_y_continuous(limits = c(0, 350)) +
  theme_bw()+
  theme(legend.position="bottom",axis.text=element_text(size=12,face="bold"))
```
      
      
