# Supplementary material for: Atomoxetine modulates the relationship between perceptual abilities and response bias
Source: Psychopharmacology (Berl). 2019 Aug 5;236(12):3641–53. doi: 10.1007/s00213-019-05336-7 (PMC6954008; doi:10.1007/s00213-019-05336-7)
Supplement: Supplementary file 4 — (TXT 69 kb) [file 213_2019_5336_MOESM4_ESM.txt]

subject	session	block	pharmaco	cible	task	pc_hit	pc_cr	medianRT_hit	sdRT_hit
li	s1	b1	SALINE1	N	frequency	1	0.667	605	140.494
li	s1	b2	SALINE1	N	frequency	0.971	0.8	572	130.901
li	s1	b3	SALINE1	N	frequency	1	0.667	591	121.093
li	s1	b4	SALINE1	N	frequency	0.971	0.667	616	128.695
li	s1	b1	SALINE1	J	interference	1	1	382	116.714
li	s1	b2	SALINE1	J	interference	1	0.971	366	172.828
li	s1	b3	SALINE1	J	interference	1	0.943	350	105.056
li	s1	b4	SALINE1	J	interference	1	0.857	424.5	79.665
li	s1	b1	SALINE1	L	reference	1	0.771	498	100.36
li	s1	b2	SALINE1	L	reference	1	0.629	450.5	99.322
li	s1	b3	SALINE1	L	reference	0.933	0.971	668	207.723
li	s1	b4	SALINE1	L	reference	1	0.857	498	150.085
li	s2	b1	SALINE1	E	reference	0.933	0.657	435	100.584
li	s2	b2	SALINE1	E	reference	1	0.943	431.5	185.547
li	s2	b3	SALINE1	E	reference	1	0.914	435	147.154
li	s2	b4	SALINE1	E	reference	1	0.771	389	149.37
li	s2	b1	SALINE1	T	frequency	1	0.867	673	119.745
li	s2	b2	SALINE1	T	frequency	1	1	689	103.616
li	s2	b3	SALINE1	T	frequency	1	1	631	96.494
li	s2	b4	SALINE1	T	frequency	0.971	0.933	622	116.452
li	s3	b1	SALINE1	I	interference	1	0.914	378	91.132
li	s3	b2	SALINE1	I	interference	1	1	365	118.019
li	s3	b3	SALINE1	I	interference	1	0.914	345	105.937
li	s3	b4	SALINE1	I	interference	1	0.886	351	178.186
li	s3	b1	SALINE1	A	frequency	1	0.933	509	109.57
li	s3	b2	SALINE1	A	frequency	1	0.867	568	105.934
li	s3	b3	SALINE1	A	frequency	1	1	578	143.426
li	s3	b4	SALINE1	A	frequency	1	0.867	544	99.666
li	s3	b1	SALINE1	T	reference	0.867	0.286	581	159.455
li	s3	b2	SALINE1	T	reference	1	1	480	99.33
li	s3	b3	SALINE1	T	reference	1	0.914	488	120.195
li	s3	b4	SALINE1	T	reference	1	0.943	421	207.237
li	s3	b1	SALINE1	H	frequency	1	0.867	631	135.635
li	s3	b2	SALINE1	H	frequency	1	0.8	611	85.063
li	s3	b3	SALINE1	H	frequency	1	0.6	586	204.766
li	s3	b4	SALINE1	H	frequency	0.971	0.733	566.5	90.038
li	s3	b1	SALINE1	M	interference	1	0.914	380	113.871
li	s3	b2	SALINE1	M	interference	1	1	403.5	76.881
li	s3	b3	SALINE1	M	interference	1	1	448	51.328
li	s3	b4	SALINE1	M	interference	1	1	569	241.191
li	s4	b1	SALINE1	A	reference	1	0.971	413	88.531
li	s4	b2	SALINE1	A	reference	1	0.743	418	118.956
li	s4	b3	SALINE1	A	reference	0.867	0.771	365	287.572
li	s4	b4	SALINE1	A	reference	1	0.457	593	376.155
li	s5	b1	SALINE1	N	reference	1	0.6	557.5	127.575
li	s5	b2	SALINE1	N	reference	1	0.771	419	104.321
li	s5	b3	SALINE1	N	reference	1	0.629	444	327.873
li	s5	b4	SALINE1	N	reference	1	0.743	484	156.265
li	s5	b1	SALINE1	W	frequency	1	0.8	554.5	194.526
li	s5	b2	SALINE1	W	frequency	0.971	0.667	546	96.659
li	s5	b3	SALINE1	W	frequency	1	0.6	587	198.989
li	s5	b4	SALINE1	W	frequency	0.971	0.867	594.5	155.257
li	s5	b1	SALINE1	P	interference	1	0.771	553	261.752
li	s5	b2	SALINE1	P	interference	1	0.771	390	133.499
li	s5	b3	SALINE1	P	interference	1	0.714	391.5	143.837
li	s5	b4	SALINE1	P	interference	1	0.629	391.5	145.255
li	s5	b1	SALINE1	T	interference	1	0.971	471.5	139.711
li	s5	b2	SALINE1	T	interference	1	1	427	105.578
li	s5	b3	SALINE1	T	interference	1	1	487.5	70.948
li	s5	b4	SALINE1	T	interference	1	1	481.5	85.797
li	s1	b1	ATX0,5	T	interference	1	1	427	100.217
li	s1	b2	ATX0,5	T	interference	1	1	398	116.277
li	s1	b3	ATX0,5	T	interference	1	1	412	103.877
li	s1	b4	ATX0,5	T	interference	1	1	399	103.281
li	s1	b1	ATX0,5	E	frequency	1	0.867	658	126.455
li	s1	b2	ATX0,5	E	frequency	0.971	0.867	689	125.311
li	s1	b3	ATX0,5	E	frequency	1	0.933	691	153.116
li	s1	b4	ATX0,5	E	frequency	1	0.933	721	158.776
li	s1	b1	ATX0,5	P	reference	0.933	0.886	424	146.142
li	s1	b2	ATX0,5	P	reference	1	1	401	153.62
li	s1	b3	ATX0,5	P	reference	1	1	391	86.76
li	s1	b4	ATX0,5	P	reference	1	0.857	402	162.867
li	s1	b1	ATX0,5	M	reference	1	0.771	447.5	115.089
li	s1	b2	ATX0,5	M	reference	1	0.914	445	72.85
li	s1	b3	ATX0,5	M	reference	1	0.914	451	219.063
li	s1	b4	ATX0,5	M	reference	1	0.943	426.5	113.838
li	s2	b1	ATX0,5	F	frequency	1	0.933	612	132.822
li	s2	b2	ATX0,5	F	frequency	1	1	670	123.199
li	s2	b3	ATX0,5	F	frequency	1	0.867	654	139.585
li	s2	b4	ATX0,5	F	frequency	1	0.867	672	125.15
li	s2	b1	ATX0,5	H	reference	0.533	0.743	611	83.003
li	s2	b2	ATX0,5	H	reference	1	0.886	520	103.912
li	s2	b3	ATX0,5	H	reference	1	0.943	598	106.344
li	s2	b4	ATX0,5	H	reference	1	1	627	84.163
li	s2	b1	ATX0,5	H	interference	1	1	404	107.468
li	s2	b2	ATX0,5	H	interference	1	1	472	95.966
li	s2	b3	ATX0,5	H	interference	1	1	472	66.871
li	s2	b4	ATX0,5	H	interference	1	1	553.5	108.907
li	s2	b1	ATX0,5	W	reference	0.733	0.743	600	115.022
li	s2	b2	ATX0,5	W	reference	0.667	0.571	606	25.936
li	s2	b3	ATX0,5	W	reference	0.733	0.571	547.5	115.738
li	s2	b4	ATX0,5	W	reference	0.933	0.657	524.5	106.327
li	s3	b1	ATX0,5	J	reference	1	0.829	440	112.833
li	s3	b2	ATX0,5	J	reference	1	0.943	442	126.044
li	s3	b3	ATX0,5	J	reference	1	1	580	108.897
li	s3	b4	ATX0,5	J	reference	1	1	483	100.938
li	s3	b1	ATX0,5	J	frequency	1	1	657.5	127.686
li	s3	b2	ATX0,5	J	frequency	1	1	624	127.996
li	s3	b3	ATX0,5	J	frequency	1	0.933	669	127.008
li	s3	b4	ATX0,5	J	frequency	1	1	655	102.533
li	s3	b1	ATX0,5	W	interference	1	1	414	115.367
li	s3	b2	ATX0,5	W	interference	1	1	391.5	108.611
li	s3	b3	ATX0,5	W	interference	1	1	394	97.695
li	s3	b4	ATX0,5	W	interference	1	1	397	103.722
li	s3	b1	ATX0,5	P	frequency	0.971	1	513	132.236
li	s3	b2	ATX0,5	P	frequency	0.829	0.733	579	223.97
li	s3	b3	ATX0,5	P	frequency	1	1	572	127.1
li	s3	b4	ATX0,5	P	frequency	1	1	655	126.845
li	s3	b1	ATX0,5	E	interference	1	0.971	393	109.021
li	s3	b2	ATX0,5	E	interference	1	0.914	364	119.001
li	s3	b3	ATX0,5	E	interference	1	0.971	417	128.499
li	s3	b4	ATX0,5	E	interference	1	0.857	414	126.126
li	s3	b1	ATX0,5	X	reference	0.933	0.829	496	207.143
li	s3	b2	ATX0,5	X	reference	1	1	489	131.404
li	s3	b3	ATX0,5	X	reference	0.8	0.714	459	120.163
li	s3	b4	ATX0,5	X	reference	1	0.914	581	116.01
li	s4	b1	ATX0,5	F	interference	1	1	382.5	121.091
li	s4	b2	ATX0,5	F	interference	1	1	377	99.528
li	s4	b3	ATX0,5	F	interference	1	1	370	129.078
li	s4	b4	ATX0,5	F	interference	1	0.971	387	117.244
li	s4	b1	ATX0,5	F	reference	1	0.971	401	126.81
li	s4	b2	ATX0,5	F	reference	1	0.971	415	140.969
li	s4	b3	ATX0,5	F	reference	1	1	434	145.463
li	s4	b4	ATX0,5	F	reference	1	0.943	440	111.98
li	s4	b1	ATX0,5	I	frequency	1	1	693	151.018
li	s4	b2	ATX0,5	I	frequency	1	0.933	696	135.201
li	s4	b3	ATX0,5	I	frequency	1	0.933	689	162.986
li	s4	b4	ATX0,5	I	frequency	1	0.933	705.5	165.103
li	s4	b1	ATX0,5	I	reference	1	0.971	460	128.831
li	s4	b2	ATX0,5	I	reference	1	0.971	498	117.245
li	s4	b3	ATX0,5	I	reference	1	1	495.5	106.953
li	s4	b4	ATX0,5	I	reference	0.933	0.943	585	118.637
li	s4	b1	ATX0,5	A	frequency	1	1	700	131.309
li	s4	b2	ATX0,5	A	frequency	1	1	741	97.131
li	s4	b3	ATX0,5	A	frequency	1	1	710	153.132
li	s4	b4	ATX0,5	A	frequency	1	1	719.5	140.857
li	s4	b1	ATX0,5	L	interference	1	1	488.5	131.585
li	s4	b2	ATX0,5	L	interference	0.8	1	642	120.978
li	s4	b3	ATX0,5	L	interference	0.867	1	757.5	128.072
li	s4	b4	ATX0,5	L	interference	0.8	0.971	610	144.888
li	s5	b1	ATX0,5	N	frequency	0.914	0.6	603	130.951
li	s5	b2	ATX0,5	N	frequency	1	0.733	555	110.718
li	s5	b3	ATX0,5	N	frequency	1	0.8	536	106.784
li	s5	b4	ATX0,5	N	frequency	1	0.667	550	93.011
li	s5	b1	ATX0,5	J	interference	1	0.971	412	124.809
li	s5	b2	ATX0,5	J	interference	1	0.886	342	116.103
li	s5	b3	ATX0,5	J	interference	1	0.943	370	158.392
li	s5	b4	ATX0,5	J	interference	1	0.914	337.5	136.645
li	s5	b1	ATX0,5	L	reference	1	0.914	444	112.54
li	s5	b2	ATX0,5	L	reference	1	0.971	438	128.997
li	s5	b3	ATX0,5	L	reference	1	0.8	411	107.532
li	s5	b4	ATX0,5	L	reference	1	0.886	490.5	118.681
li	s5	b1	ATX0,5	E	reference	0.867	0.857	485	123.786
li	s5	b2	ATX0,5	E	reference	1	0.943	425	155.633
li	s5	b3	ATX0,5	E	reference	1	0.971	438	130.474
li	s5	b4	ATX0,5	E	reference	1	0.886	401	145.504
li	s5	b1	ATX0,5	T	frequency	0.971	0.933	602	81.046
li	s5	b2	ATX0,5	T	frequency	1	0.933	612	82.853
li	s5	b3	ATX0,5	T	frequency	0.971	1	602	84.88
li	s5	b4	ATX0,5	T	frequency	0.971	1	629	81.865
li	s5	b1	ATX0,5	N	interference	1	1	523	61.98
li	s5	b2	ATX0,5	N	interference	1	1	576.5	120.043
li	s5	b3	ATX0,5	N	interference	1	1	568	49.29
li	s5	b4	ATX0,5	N	interference	1	1	635	88.876
li	s5	b1	ATX0,5	I	interference	1	1	493.5	100.077
li	s5	b2	ATX0,5	I	interference	1	0.971	501	110.643
li	s5	b3	ATX0,5	I	interference	1	1	497	88.414
li	s5	b4	ATX0,5	I	interference	1	1	512.5	109.007
li	s5	b1	ATX0,5	M	frequency	1	1	689	134.644
li	s5	b2	ATX0,5	M	frequency	1	0.933	738	138.465
li	s5	b3	ATX0,5	M	frequency	1	1	696	130.029
li	s5	b4	ATX0,5	M	frequency	0.971	1	705	127.987
li	s1	b1	ATX0,1	H	reference	1	0.771	497	148.31
li	s1	b2	ATX0,1	H	reference	1	0.886	494	121.976
li	s1	b3	ATX0,1	H	reference	1	1	517	105.115
li	s1	b4	ATX0,1	H	reference	1	1	569	87.193
li	s1	b1	ATX0,1	H	interference	1	0.943	527	169.159
li	s1	b2	ATX0,1	H	interference	1	0.943	407	104.523
li	s1	b3	ATX0,1	H	interference	1	0.971	369	130.85
li	s1	b4	ATX0,1	H	interference	1	0.514	346	139.624
li	s2	b1	ATX0,1	W	reference	0.6	0.914	643	161.311
li	s2	b2	ATX0,1	W	reference	0.933	0.857	497	89.672
li	s2	b3	ATX0,1	W	reference	0.867	0.857	516	91.196
li	s2	b4	ATX0,1	W	reference	1	0.857	526.5	96.659
li	s2	b1	ATX0,1	L	frequency	1	1	645	122.249
li	s2	b2	ATX0,1	L	frequency	1	0.933	691	121.411
li	s2	b3	ATX0,1	L	frequency	1	0.933	681.5	127.462
li	s2	b4	ATX0,1	L	frequency	1	0.933	719	133.159
li	s2	b1	ATX0,1	X	interference	1	0.971	414.5	119.822
li	s2	b2	ATX0,1	X	interference	1	1	414	128
li	s2	b3	ATX0,1	X	interference	1	0.971	398	232.954
li	s2	b4	ATX0,1	X	interference	1	0.743	496.5	214.791
li	s2	b1	ATX0,1	J	reference	1	0.6	407	117.735
li	s2	b2	ATX0,1	J	reference	0.933	0.971	466	107.981
li	s2	b3	ATX0,1	J	reference	1	0.943	392	36.565
li	s2	b4	ATX0,1	J	reference	1	0.971	424	137.083
li	s2	b1	ATX0,1	J	frequency	1	1	552	103.114
li	s2	b2	ATX0,1	J	frequency	1	0.867	573	113.789
li	s2	b3	ATX0,1	J	frequency	1	1	623	70.845
li	s2	b4	ATX0,1	J	frequency	0.914	0.667	642	86.959
li	s3	b1	ATX0,1	W	interference	1	1	379	120.219
li	s3	b2	ATX0,1	W	interference	1	0.886	323	133.224
li	s3	b3	ATX0,1	W	interference	1	0.914	306	110.694
li	s3	b4	ATX0,1	W	interference	1	0.914	357	134.041
li	s3	b1	ATX0,1	P	frequency	1	0.933	462	122.246
li	s3	b2	ATX0,1	P	frequency	1	1	559	107.079
li	s3	b3	ATX0,1	P	frequency	1	0.867	577	95.158
li	s3	b4	ATX0,1	P	frequency	1	1	581.5	92.999
li	s3	b1	ATX0,1	E	interference	1	0.914	371.5	134.72
li	s3	b2	ATX0,1	E	interference	1	0.886	379	118.291
li	s3	b3	ATX0,1	E	interference	1	0.714	549	146.915
li	s3	b4	ATX0,1	E	interference	1	0.886	363.5	123.948
li	s3	b1	ATX0,1	X	reference	0.933	0.743	418	129.766
li	s3	b2	ATX0,1	X	reference	0.933	0.886	448	144.268
li	s3	b3	ATX0,1	X	reference	1	1	394	93.96
li	s3	b4	ATX0,1	X	reference	1	1	385.5	157.775
li	s3	b1	ATX0,1	F	interference	1	0.971	408.5	121.498
li	s3	b2	ATX0,1	F	interference	1	1	407.5	106.032
li	s3	b3	ATX0,1	F	interference	1	0.971	429.5	95.143
li	s3	b4	ATX0,1	F	interference	1	1	420	90.407
li	s3	b1	ATX0,1	F	reference	1	0.886	567	190.669
li	s3	b2	ATX0,1	F	reference	1	0.914	457.5	99.562
li	s3	b3	ATX0,1	F	reference	1	0.829	495.5	97.568
li	s3	b4	ATX0,1	F	reference	1	0.943	455	139.151
li	s4	b1	ATX0,1	I	frequency	1	0.933	549.5	114.189
li	s4	b2	ATX0,1	I	frequency	1	0.933	545	124.172
li	s4	b3	ATX0,1	I	frequency	1	0.933	580	107.345
li	s4	b4	ATX0,1	I	frequency	1	1	569	91.089
li	s4	b1	ATX0,1	I	reference	1	0.971	418	121.911
li	s4	b2	ATX0,1	I	reference	1	1	400	111.387
li	s4	b3	ATX0,1	I	reference	1	0.943	427	139.842
li	s4	b4	ATX0,1	I	reference	0.933	0.714	451.5	104.335
li	s4	b1	ATX0,1	A	frequency	1	0.867	551.5	101.79
li	s4	b2	ATX0,1	A	frequency	1	1	548	78.546
li	s4	b3	ATX0,1	A	frequency	0.971	0.933	560.5	103.69
li	s4	b4	ATX0,1	A	frequency	1	1	607	57.861
li	s4	b1	ATX0,1	L	interference	1	0.971	399	265.992
li	s4	b2	ATX0,1	L	interference	1	0.914	368	159.606
li	s4	b3	ATX0,1	L	interference	1	0.914	397	260.146
li	s4	b4	ATX0,1	L	interference	0.933	0.914	390.5	141.563
li	s1	b1	ATX0,75	N	frequency	1	0.733	655	123.349
li	s1	b2	ATX0,75	N	frequency	1	0.867	652	91.641
li	s1	b3	ATX0,75	N	frequency	0.971	0.733	612	150.814
li	s1	b4	ATX0,75	N	frequency	0.943	0.733	631	97.701
li	s1	b1	ATX0,75	J	interference	1	1	341	107.852
li	s1	b2	ATX0,75	J	interference	1	0.971	350	158.888
li	s1	b3	ATX0,75	J	interference	1	0.971	360	166.858
li	s1	b4	ATX0,75	J	interference	1	1	432	171.485
li	s1	b1	ATX0,75	L	reference	1	1	505	128.822
li	s1	b2	ATX0,75	L	reference	1	0.914	455	156.658
li	s1	b3	ATX0,75	L	reference	1	1	471	148.606
li	s1	b4	ATX0,75	L	reference	1	1	466	135.933
li	s1	b1	ATX0,75	E	reference	0.933	0.943	465	117.766
li	s1	b2	ATX0,75	E	reference	1	0.943	410	173.877
li	s1	b3	ATX0,75	E	reference	1	0.914	425	154.243
li	s1	b4	ATX0,75	E	reference	1	0.943	438.5	129.411
li	s1	b1	ATX0,75	T	frequency	0.943	1	612	88.309
li	s1	b2	ATX0,75	T	frequency	1	0.933	647	81.964
li	s1	b3	ATX0,75	T	frequency	1	1	669	102.847
li	s1	b4	ATX0,75	T	frequency	1	0.867	647	86.947
li	s1	b1	ATX0,75	N	interference	1	1	386	139.134
li	s1	b2	ATX0,75	N	interference	1	1	431	148.979
li	s1	b3	ATX0,75	N	interference	1	1	393	136.538
li	s1	b4	ATX0,75	N	interference	0.933	0.943	395	165.134
li	s1	b1	ATX0,75	I	interference	1	0.971	364	183.866
li	s1	b2	ATX0,75	I	interference	1	1	384	157.711
li	s1	b3	ATX0,75	I	interference	1	1	386	130.775
li	s1	b4	ATX0,75	I	interference	1	1	517	176.412
li	s1	b1	ATX0,75	M	frequency	1	0.933	655.5	113.722
li	s1	b2	ATX0,75	M	frequency	1	0.867	651	112.472
li	s1	b3	ATX0,75	M	frequency	0.971	0.867	646	101.946
li	s1	b4	ATX0,75	M	frequency	1	0.8	619	116.906
li	s1	b1	ATX0,75	T	reference	1	0.771	676	91.63
li	s1	b2	ATX0,75	T	reference	1	1	497	136.192
li	s1	b3	ATX0,75	T	reference	1	1	499	140.55
li	s1	b4	ATX0,75	T	reference	1	0.971	476	167.979
li	s1	b1	ATX0,75	H	frequency	1	0.867	613	86.898
li	s1	b2	ATX0,75	H	frequency	1	0.867	648	90.638
li	s1	b3	ATX0,75	H	frequency	0.829	0.733	666.5	155.651
li	s1	b4	ATX0,75	H	frequency	0.943	1	666.5	90.794
li	s1	b1	ATX0,75	M	interference	1	1	387	154.683
li	s1	b2	ATX0,75	M	interference	1	1	381	184.679
li	s1	b3	ATX0,75	M	interference	1	1	402	146.969
li	s1	b4	ATX0,75	M	interference	1	1	406	158.325
li	s1	b1	ATX0,75	M	reference	0.733	0.943	395	315.173
li	s1	b2	ATX0,75	M	reference	1	1	695	175.75
li	s1	b3	ATX0,75	M	reference	1	1	485	182.536
li	s1	b4	ATX0,75	M	reference	1	1	389	169.613
li	s2	b1	ATX0,75	A	reference	1	0.971	423	97.6
li	s2	b2	ATX0,75	A	reference	1	1	415.5	138.417
li	s2	b3	ATX0,75	A	reference	1	1	388	121.094
li	s2	b4	ATX0,75	A	reference	1	1	388	131.042
li	s2	b1	ATX0,75	N	reference	0.933	0.714	583.5	148.003
li	s2	b2	ATX0,75	N	reference	1	0.829	655	128.972
li	s2	b3	ATX0,75	N	reference	1	0.829	545	123.753
li	s2	b4	ATX0,75	N	reference	0.933	0.771	507	210.024
li	s2	b1	ATX0,75	W	frequency	0.971	0.8	583	81.494
li	s2	b2	ATX0,75	W	frequency	0.943	0.667	561	80.291
li	s2	b3	ATX0,75	W	frequency	0.971	0.8	558.5	79.987
li	s2	b4	ATX0,75	W	frequency	0.971	0.733	594	111.794
li	s2	b1	ATX0,75	P	interference	1	1	342	103.902
li	s2	b2	ATX0,75	P	interference	1	1	342	123.756
li	s2	b3	ATX0,75	P	interference	1	1	347	148.383
li	s2	b4	ATX0,75	P	interference	1	1	641	158.351
li	s2	b1	ATX0,75	T	interference	1	0.971	370	141.139
li	s2	b2	ATX0,75	T	interference	1	1	387	149.307
li	s2	b3	ATX0,75	T	interference	1	1	364.5	165.555
li	s2	b4	ATX0,75	T	interference	1	0.971	368	116.472
li	s2	b1	ATX0,75	E	frequency	1	0.933	594	96.768
li	s2	b2	ATX0,75	E	frequency	1	0.933	605	68.488
li	s2	b3	ATX0,75	E	frequency	1	0.8	619	80.771
li	s2	b4	ATX0,75	E	frequency	0.971	0.933	632.5	57.801
li	s3	b1	ATX0,75	P	reference	1	0.857	411	123.566
li	s3	b2	ATX0,75	P	reference	1	1	366	142.961
li	s3	b3	ATX0,75	P	reference	1	1	339.5	92.053
li	s3	b4	ATX0,75	P	reference	1	1	369	128.226
li	s3	b1	ATX0,75	M	reference	0.667	0.743	609	104.408
li	s3	b2	ATX0,75	M	reference	1	0.886	451	74.245
li	s3	b3	ATX0,75	M	reference	0.867	0.971	464	107.069
li	s3	b4	ATX0,75	M	reference	1	0.914	455.5	118.313
li	s3	b1	ATX0,75	M	interference	1	1	384	139.906
li	s3	b2	ATX0,75	M	interference	1	1	370	142.434
li	s3	b3	ATX0,75	M	interference	1	1	339	114.405
li	s3	b4	ATX0,75	M	interference	1	1	358.5	110.912
li	s3	b1	ATX0,75	X	frequency	1	0.667	575	99.399
li	s3	b2	ATX0,75	X	frequency	1	1	608	79.938
li	s3	b3	ATX0,75	X	frequency	0.971	1	645	82.532
li	s3	b4	ATX0,75	X	frequency	1	0.933	634.5	76.722
li	s3	b1	ATX0,75	F	frequency	0.943	0.867	586.5	93.832
li	s3	b2	ATX0,75	F	frequency	1	0.8	612.5	94.966
li	s3	b3	ATX0,75	F	frequency	1	0.8	623	69.04
li	s3	b4	ATX0,75	F	frequency	1	0.733	613	73.071
li	s3	b1	ATX0,75	H	reference	0.867	0.6	494	106.911
li	s3	b2	ATX0,75	H	reference	1	0.943	443.5	132.146
li	s3	b3	ATX0,75	H	reference	1	1	487.5	132.314
li	s3	b4	ATX0,75	H	reference	1	1	538	123.367
li	s3	b1	ATX0,75	H	interference	1	1	385.5	130.982
li	s3	b2	ATX0,75	H	interference	1	1	361	148.549
li	s3	b3	ATX0,75	H	interference	1	0.943	361	126.596
li	s3	b4	ATX0,75	H	interference	1	1	388	105.596
li	s4	b1	ATX0,75	W	reference	0.667	0.857	548	133.68
li	s4	b2	ATX0,75	W	reference	1	0.886	505	98.113
li	s4	b3	ATX0,75	W	reference	0.867	0.971	507.5	107.742
li	s4	b4	ATX0,75	W	reference	0.933	0.857	460	120.025
li	s4	b1	ATX0,75	L	frequency	1	1	629	52.323
li	s4	b2	ATX0,75	L	frequency	1	0.933	662	90.474
li	s4	b3	ATX0,75	L	frequency	1	0.867	625	86.877
li	s4	b4	ATX0,75	L	frequency	1	0.933	647.5	90.69
li	s4	b1	ATX0,75	X	interference	1	1	395	158.979
li	s4	b2	ATX0,75	X	interference	1	1	351	142.537
li	s4	b3	ATX0,75	X	interference	1	1	388	128.898
li	s4	b4	ATX0,75	X	interference	1	1	385	141.399
li	s4	b1	ATX0,75	J	reference	1	0.886	501	139.324
li	s4	b2	ATX0,75	J	reference	1	0.943	438.5	174.254
li	s4	b3	ATX0,75	J	reference	1	1	454	174.002
li	s4	b4	ATX0,75	J	reference	1	1	482	143.691
li	s4	b1	ATX0,75	J	frequency	1	1	612.5	93.484
li	s4	b2	ATX0,75	J	frequency	1	1	664.5	109.861
li	s4	b3	ATX0,75	J	frequency	1	0.933	638	106.941
li	s4	b4	ATX0,75	J	frequency	1	0.933	648	130.264
li	s4	b1	ATX0,75	W	interference	0.933	1	369	115.955
li	s4	b2	ATX0,75	W	interference	1	1	409	138.105
li	s4	b3	ATX0,75	W	interference	1	1	378	148.117
li	s4	b4	ATX0,75	W	interference	1	1	385	151.51
li	s1	b1	ATX1,0	W	reference	0.867	0.857	480	125.865
li	s1	b2	ATX1,0	W	reference	0.867	0.829	534	138.752
li	s1	b3	ATX1,0	W	reference	1	0.943	429	125.188
li	s1	b4	ATX1,0	W	reference	0.933	0.886	550.5	133.177
li	s1	b1	ATX1,0	L	frequency	1	1	603	69.314
li	s1	b2	ATX1,0	L	frequency	1	1	649	87.044
li	s1	b3	ATX1,0	L	frequency	1	0.733	626.5	135.643
li	s1	b4	ATX1,0	L	frequency	0.971	0.933	615	86.968
li	s1	b1	ATX1,0	X	interference	1	0.971	342	87.315
li	s1	b2	ATX1,0	X	interference	1	1	367	145.359
li	s1	b3	ATX1,0	X	interference	1	1	354.5	140.093
li	s1	b4	ATX1,0	X	interference	1	1	367	128.368
li	s1	b1	ATX1,0	J	reference	1	0.857	437	141.251
li	s1	b2	ATX1,0	J	reference	1	1	431	124.188
li	s1	b3	ATX1,0	J	reference	1	1	435	136.903
li	s1	b4	ATX1,0	J	reference	1	0.943	550.5	132.185
li	s1	b1	ATX1,0	J	frequency	1	0.933	594.5	103.524
li	s1	b2	ATX1,0	J	frequency	1	0.933	633	86.402
li	s1	b3	ATX1,0	J	frequency	0.971	0.933	650.5	104.368
li	s1	b4	ATX1,0	J	frequency	1	0.867	603	115.057
li	s1	b1	ATX1,0	W	interference	1	0.971	356.5	138.384
li	s1	b2	ATX1,0	W	interference	1	1	390	142.706
li	s1	b3	ATX1,0	W	interference	1	0.943	344	127.624
li	s1	b4	ATX1,0	W	interference	1	1	350	154.629
li	s1	b1	ATX1,0	P	frequency	1	0.933	603	134.617
li	s1	b2	ATX1,0	P	frequency	1	1	610	89.357
li	s1	b3	ATX1,0	P	frequency	1	0.933	615	81.211
li	s1	b4	ATX1,0	P	frequency	1	0.933	638	81.41
li	s1	b1	ATX1,0	E	interference	0.933	1	368.5	151.741
li	s1	b2	ATX1,0	E	interference	1	1	344	84.61
li	s1	b3	ATX1,0	E	interference	1	0.971	410	157.371
li	s1	b4	ATX1,0	E	interference	1	1	362.5	150.043
li	s1	b1	ATX1,0	X	reference	0.933	0.943	414	87.727
li	s1	b2	ATX1,0	X	reference	1	1	436	148.967
li	s1	b3	ATX1,0	X	reference	1	0.914	419	172.496
li	s1	b4	ATX1,0	X	reference	1	1	413	147.195
li	s2	b1	ATX1,0	F	interference	1	1	347	149.534
li	s2	b2	ATX1,0	F	interference	1	1	342	142.003
li	s2	b3	ATX1,0	F	interference	1	1	349.5	149.871
li	s2	b4	ATX1,0	F	interference	1	1	344	156.298
li	s2	b1	ATX1,0	F	reference	1	0.943	426	142.643
li	s2	b2	ATX1,0	F	reference	0.933	0.971	397	141.444
li	s2	b3	ATX1,0	F	reference	1	0.943	419	147.844
li	s2	b4	ATX1,0	F	reference	1	0.971	382	145.519
li	s2	b1	ATX1,0	I	frequency	0.971	1	596	88.786
li	s2	b2	ATX1,0	I	frequency	1	1	621	90.62
li	s2	b3	ATX1,0	I	frequency	1	0.933	598	104.937
li	s2	b4	ATX1,0	I	frequency	1	0.867	607	80.683
li	s2	b1	ATX1,0	I	reference	0.933	0.886	424.5	113.954
li	s2	b2	ATX1,0	I	reference	1	1	627	166.491
li	s2	b3	ATX1,0	I	reference	1	0.971	428.5	134.304
li	s2	b4	ATX1,0	I	reference	1	1	413	136.919
li	s2	b1	ATX1,0	A	frequency	1	0.867	604	106.997
li	s2	b2	ATX1,0	A	frequency	0.943	1	579	106.069
li	s2	b3	ATX1,0	A	frequency	1	1	619	81.557
li	s2	b4	ATX1,0	A	frequency	1	1	622	84.81
li	s2	b1	ATX1,0	L	interference	1	0.971	358	129.21
li	s2	b2	ATX1,0	L	interference	1	1	345	20.181
li	s2	b3	ATX1,0	L	interference	1	1	379	140.744
li	s2	b4	ATX1,0	L	interference	1	0.971	379	177.155
li	s3	b1	ATX1,0	N	frequency	0.914	0.8	633	114.302
li	s3	b2	ATX1,0	N	frequency	0.857	0.933	633.5	134.35
li	s3	b3	ATX1,0	N	frequency	1	0.8	604	107.082
li	s3	b4	ATX1,0	N	frequency	1	0.733	615	96.058
li	s3	b1	ATX1,0	J	interference	1	1	362	65.136
li	s3	b2	ATX1,0	J	interference	1	1	367	152.257
li	s3	b3	ATX1,0	J	interference	1	1	350	145.238
li	s3	b4	ATX1,0	J	interference	1	1	368	178.614
li	s3	b1	ATX1,0	L	reference	1	1	459	152.798
li	s3	b2	ATX1,0	L	reference	1	0.971	394	120.184
li	s3	b3	ATX1,0	L	reference	1	0.971	448	159.392
li	s3	b4	ATX1,0	L	reference	1	1	450.5	162.377
li	s3	b1	ATX1,0	E	reference	1	0.943	413	149.197
li	s3	b2	ATX1,0	E	reference	1	0.971	414	162.552
li	s3	b3	ATX1,0	E	reference	1	0.943	371	144.234
li	s3	b4	ATX1,0	E	reference	1	0.943	368	151.455
li	s3	b1	ATX1,0	T	frequency	0.971	0.933	612.5	84.658
li	s3	b2	ATX1,0	T	frequency	1	1	650	78.732
li	s3	b3	ATX1,0	T	frequency	1	0.867	616.5	91.162
li	s3	b4	ATX1,0	T	frequency	0.971	0.933	591	115.763
li	s3	b1	ATX1,0	N	interference	1	1	367.5	129.58
li	s3	b2	ATX1,0	N	interference	1	0.971	368	164.891
li	s3	b3	ATX1,0	N	interference	1	1	369	199.999
li	s3	b4	ATX1,0	N	interference	1	1	371	161.701
li	s3	b1	ATX1,0	I	interference	1	1	357	163.013
li	s3	b2	ATX1,0	I	interference	1	1	353	153.689
li	s3	b3	ATX1,0	I	interference	1	1	362	184.721
li	s3	b4	ATX1,0	I	interference	1	1	358.5	144.374
li	s3	b1	ATX1,0	M	frequency	1	0.667	596	94.201
li	s3	b2	ATX1,0	M	frequency	1	0.733	611	83.452
li	s3	b3	ATX1,0	M	frequency	0.943	0.867	602	91.74
li	s3	b4	ATX1,0	M	frequency	1	0.933	631	85.289
li	s3	b1	ATX1,0	T	reference	1	0.886	464.5	143.192
li	s3	b2	ATX1,0	T	reference	1	0.971	442	176.49
li	s3	b3	ATX1,0	T	reference	1	1	444.5	141.493
li	s3	b4	ATX1,0	T	reference	1	1	436	90.639
li	s4	b1	ATX1,0	P	interference	1	0.971	338	145.928
li	s4	b2	ATX1,0	P	interference	1	0.971	367	187.882
li	s4	b3	ATX1,0	P	interference	1	1	340.5	170.62
li	s4	b4	ATX1,0	P	interference	1	1	361	179.817
li	s4	b1	ATX1,0	T	interference	1	0.971	391	172.957
li	s4	b2	ATX1,0	T	interference	1	1	371	175.941
li	s4	b3	ATX1,0	T	interference	1	1	361	170.821
li	s4	b4	ATX1,0	T	interference	1	1	363	129.896
li	s4	b1	ATX1,0	E	frequency	1	0.667	645	114.873
li	s4	b2	ATX1,0	E	frequency	1	0.933	650	103.801
li	s4	b3	ATX1,0	E	frequency	0.971	0.8	640.5	92.499
li	s4	b4	ATX1,0	E	frequency	0.971	0.867	635	108.852
li	s4	b1	ATX1,0	P	reference	1	1	420.5	153.779
li	s4	b2	ATX1,0	P	reference	1	1	390	169.953
li	s4	b3	ATX1,0	P	reference	1	1	390	171.312
li	s4	b4	ATX1,0	P	reference	1	1	369.5	99.938
li	s4	b1	ATX1,0	M	reference	1	0.8	612	145.945
li	s4	b2	ATX1,0	M	reference	1	0.914	509.5	142.938
li	s4	b3	ATX1,0	M	reference	1	1	483	149.777
li	s4	b4	ATX1,0	M	reference	1	1	517	131.487
li	s4	b1	ATX1,0	H	frequency	1	0.8	640.5	104.375
li	s4	b2	ATX1,0	H	frequency	0.943	0.933	677	128.466
li	s4	b3	ATX1,0	H	frequency	0.914	0.8	646	107.569
li	s4	b4	ATX1,0	H	frequency	1	0.667	653	135.102
li	s4	b1	ATX1,0	M	interference	1	1	377.5	162.125
li	s4	b2	ATX1,0	M	interference	1	1	367	173.669
li	s4	b3	ATX1,0	M	interference	1	1	345	23.277
li	s4	b4	ATX1,0	M	interference	0.933	1	391	157.928
li	s4	b1	ATX1,0	A	reference	1	0.914	459	146.169
li	s4	b2	ATX1,0	A	reference	1	0.943	453.5	154.004
li	s4	b3	ATX1,0	A	reference	1	1	437	98.276
li	s4	b4	ATX1,0	A	reference	1	0.943	442	159.407
li	s5	b1	ATX1,0	N	reference	0.6	0.886	679	85.554
li	s5	b2	ATX1,0	N	reference	0.933	0.886	557	109.361
li	s5	b3	ATX1,0	N	reference	1	0.829	482	126.368
li	s5	b4	ATX1,0	N	reference	0.933	0.886	462	99.492
li	s5	b1	ATX1,0	W	frequency	0.829	0.733	636	102.183
li	s5	b2	ATX1,0	W	frequency	0.971	0.733	666.5	96.88
li	s5	b3	ATX1,0	W	frequency	1	0.8	621	104.415
li	s5	b4	ATX1,0	W	frequency	0.943	0.867	634	88.479
li	s5	b1	ATX1,0	P	interference	1	1	354	151.355
li	s5	b2	ATX1,0	P	interference	1	1	353	137.778
li	s5	b3	ATX1,0	P	interference	1	1	365	96.289
li	s5	b4	ATX1,0	P	interference	1	1	335	157.154
li	s5	b1	ATX1,0	T	interference	1	1	387	167.226
li	s5	b2	ATX1,0	T	interference	1	1	359	168.882
li	s5	b3	ATX1,0	T	interference	1	0.971	375	147.072
li	s5	b4	ATX1,0	T	interference	1	0.971	367	127.602
li	s5	b1	ATX1,0	E	frequency	1	0.933	624	102.209
li	s5	b2	ATX1,0	E	frequency	1	0.933	635	89.292
li	s5	b3	ATX1,0	E	frequency	1	0.8	641	99.837
li	s5	b4	ATX1,0	E	frequency	1	0.933	649	77.559
li	s5	b1	ATX1,0	P	reference	1	1	370	178.852
li	s5	b2	ATX1,0	P	reference	1	1	389	193.04
li	s5	b3	ATX1,0	P	reference	1	1	356	181.511
li	s5	b4	ATX1,0	P	reference	1	1	376	170.66
li	s5	b1	ATX1,0	M	reference	0.933	0.886	410.5	114.496
li	s5	b2	ATX1,0	M	reference	1	0.943	399	121.471
li	s5	b3	ATX1,0	M	reference	1	0.943	427	149.462
li	s5	b4	ATX1,0	M	reference	1	0.914	421	169.491
ci	s1	b1	SALINE1	H	frequency	1	0.933	416.5	52.643
ci	s1	b2	SALINE1	H	frequency	1	0.6	406	70.06
ci	s1	b3	SALINE1	H	frequency	1	0.733	394	219.777
ci	s1	b4	SALINE1	H	frequency	1	0.733	408	82.704
ci	s1	b1	SALINE1	M	interference	0.533	0.971	429	30.767
ci	s1	b2	SALINE1	M	interference	1	1	369	48.646
ci	s1	b3	SALINE1	M	interference	0.867	0.914	382	200.471
ci	s1	b4	SALINE1	M	interference	0.6	0.771	612	106.133
ci	s1	b1	SALINE1	A	reference	0.933	0.829	370	132.292
ci	s1	b2	SALINE1	A	reference	1	0.829	410.5	152.044
ci	s1	b3	SALINE1	A	reference	0.4	0.771	472.5	136.434
ci	s1	b4	SALINE1	A	reference	0.8	0.971	404.5	107.954
ci	s2	b1	SALINE1	N	reference	0.867	0.743	413	168.844
ci	s2	b2	SALINE1	N	reference	1	0.6	426	259.435
ci	s2	b3	SALINE1	N	reference	0.867	0.943	402	158.823
ci	s2	b4	SALINE1	N	reference	0.8	0.857	366	315.427
ci	s2	b1	SALINE1	W	frequency	1	0.667	400	75.827
ci	s2	b2	SALINE1	W	frequency	1	0.6	391.5	70.116
ci	s2	b3	SALINE1	W	frequency	0.629	0.733	392	113.15
ci	s2	b4	SALINE1	W	frequency	0.943	0.733	397	39.944
ci	s3	b1	SALINE1	T	interference	1	1	336	35.949
ci	s3	b2	SALINE1	T	interference	1	1	349	31.914
ci	s3	b3	SALINE1	T	interference	1	1	344	40.203
ci	s3	b4	SALINE1	T	interference	1	0.886	337	147.807
ci	s3	b1	SALINE1	E	frequency	1	0.6	436	170.517
ci	s3	b2	SALINE1	E	frequency	0.914	0.6	413	169.078
ci	s3	b3	SALINE1	E	frequency	0.943	0.6	425	109.786
ci	s3	b4	SALINE1	E	frequency	1	0.733	406	93.718
ci	s3	b1	SALINE1	P	reference	1	0.743	368	286.97
ci	s3	b2	SALINE1	P	reference	1	0.914	343	55.929
ci	s3	b3	SALINE1	P	reference	0.933	0.743	416	90.137
ci	s3	b4	SALINE1	P	reference	0.867	0.743	380	223.544
ci	s4	b1	SALINE1	M	interference	1	0.857	379	40.794
ci	s4	b2	SALINE1	M	interference	0.867	0.829	355	75.472
ci	s4	b3	SALINE1	M	interference	0.933	0.886	337	183.234
ci	s4	b4	SALINE1	M	interference	0.933	0.886	346.5	215.004
ci	s1	b1	ATX0,1	F	frequency	1	0.933	424	58.378
ci	s1	b2	ATX0,1	F	frequency	1	0.533	434	72.436
ci	s1	b3	ATX0,1	F	frequency	0.943	0.667	423.5	61.746
ci	s1	b4	ATX0,1	F	frequency	1	0.667	459	94.393
ci	s1	b1	ATX0,1	H	reference	0.867	0.514	533.5	284.705
ci	s1	b2	ATX0,1	H	reference	0.933	0.486	448	239.417
ci	s1	b3	ATX0,1	H	reference	0.667	0.4	498.5	357.944
ci	s1	b4	ATX0,1	H	reference	0.667	0.657	429	196.085
ci	s1	b1	ATX0,1	H	interference	1	0.743	413.5	137.644
ci	s1	b2	ATX0,1	H	interference	1	0.829	401	89.567
ci	s1	b3	ATX0,1	H	interference	0.867	0.8	410	127.917
ci	s1	b4	ATX0,1	H	interference	0.8	0.571	398	96.623
ci	s2	b1	ATX0,1	W	reference	0.933	0.543	402	186.536
ci	s2	b2	ATX0,1	W	reference	1	0.657	416	120.34
ci	s2	b3	ATX0,1	W	reference	0.933	0.657	427.5	306.784
ci	s2	b4	ATX0,1	W	reference	0.8	0.8	400	39.984
ci	s2	b1	ATX0,1	L	frequency	1	0.733	451	73.051
ci	s2	b2	ATX0,1	L	frequency	1	0.867	441.5	69.302
ci	s2	b3	ATX0,1	L	frequency	0.857	0.733	453	130.494
ci	s2	b4	ATX0,1	L	frequency	0.971	0.867	452	50.751
ci	s2	b1	ATX0,1	X	interference	0.933	0.743	546	180.573
ci	s2	b2	ATX0,1	X	interference	0.933	0.857	430	137.73
ci	s2	b3	ATX0,1	X	interference	0.867	0.8	435	334.223
ci	s2	b4	ATX0,1	X	interference	1	0.829	408	166.735
ci	s2	b1	ATX0,1	J	reference	0.533	0.457	421	253.39
ci	s2	b2	ATX0,1	J	reference	0.333	0.6	579	NA
ci	s2	b3	ATX0,1	J	reference	0.867	0.886	455.5	80.097
ci	s2	b4	ATX0,1	J	reference	0.733	0.714	415	127.655
ci	s3	b1	ATX0,1	W	reference	1	0.829	371	124.536
ci	s3	b2	ATX0,1	W	reference	1	0.771	354	54.987
ci	s3	b3	ATX0,1	W	reference	1	0.714	401.5	80.504
ci	s3	b4	ATX0,1	W	reference	0.933	0.886	434	203.126
ci	s3	b1	ATX0,1	L	frequency	1	0.867	423	53.256
ci	s3	b2	ATX0,1	L	frequency	1	0.867	413	65.322
ci	s3	b3	ATX0,1	L	frequency	1	0.867	431	96.278
ci	s3	b4	ATX0,1	L	frequency	1	0.933	442	45.384
ci	s3	b1	ATX0,1	X	interference	0.867	0.857	457	201.076
ci	s3	b2	ATX0,1	X	interference	1	1	410	48.53
ci	s3	b3	ATX0,1	X	interference	1	0.943	388	28.886
ci	s3	b4	ATX0,1	X	interference	1	0.8	375	66.9
ci	s3	b1	ATX0,1	J	reference	1	0.743	440.5	277.71
ci	s3	b2	ATX0,1	J	reference	1	0.829	392.5	40.989
ci	s3	b3	ATX0,1	J	reference	0.933	0.771	370	192.998
ci	s3	b4	ATX0,1	J	reference	0.933	0.886	380	61.468
ci	s3	b1	ATX0,1	J	frequency	1	0.733	403	182.478
ci	s3	b2	ATX0,1	J	frequency	0.971	0.933	419	151.332
ci	s3	b3	ATX0,1	J	frequency	1	0.8	426	55.851
ci	s3	b4	ATX0,1	J	frequency	0.971	0.867	396.5	73.197
ci	s3	b1	ATX0,1	W	interference	1	0.829	393	294.919
ci	s3	b2	ATX0,1	W	interference	1	0.886	386	41.19
ci	s3	b3	ATX0,1	W	interference	0.933	0.771	453	155.804
ci	s3	b4	ATX0,1	W	interference	0.933	0.771	415	74.22
ci	s4	b1	ATX0,1	P	frequency	0.971	0.8	405	162.995
ci	s4	b2	ATX0,1	P	frequency	1	1	432	51.865
ci	s4	b3	ATX0,1	P	frequency	1	1	459	108.537
ci	s4	b4	ATX0,1	P	frequency	1	1	444	59.037
ci	s4	b1	ATX0,1	E	interference	0.933	0.914	378	54.645
ci	s4	b2	ATX0,1	E	interference	1	0.771	383.5	70.908
ci	s4	b3	ATX0,1	E	interference	1	0.886	346	40.719
ci	s4	b4	ATX0,1	E	interference	1	0.886	325	45.632
ci	s4	b1	ATX0,1	X	reference	1	0.686	415	126.911
ci	s4	b2	ATX0,1	X	reference	0.933	0.657	420	343.183
ci	s4	b3	ATX0,1	X	reference	0.933	0.8	400.5	55.496
ci	s4	b4	ATX0,1	X	reference	0.933	0.914	400	86.277
ci	s4	b1	ATX0,1	F	interference	1	0.886	397	267.376
ci	s4	b2	ATX0,1	F	interference	1	0.914	421	263.237
ci	s4	b3	ATX0,1	F	interference	1	0.857	429.5	109.21
ci	s4	b4	ATX0,1	F	interference	0.933	0.771	401	44.655
ci	s4	b1	ATX0,1	I	frequency	0.743	0.8	454	225.604
ci	s4	b2	ATX0,1	I	frequency	0.943	0.733	426.5	64.24
ci	s4	b3	ATX0,1	I	frequency	0.971	0.733	433	62.648
ci	s4	b4	ATX0,1	I	frequency	0.971	0.867	419	51.598
ci	s1	b1	ATX0,5	J	reference	0.933	0.8	428.5	49.02
ci	s1	b2	ATX0,5	J	reference	1	0.943	369	41.67
ci	s1	b3	ATX0,5	J	reference	1	0.971	421	30.42
ci	s1	b4	ATX0,5	J	reference	1	0.971	401	48.441
ci	s1	b1	ATX0,5	J	frequency	1	0.867	457	64.741
ci	s1	b2	ATX0,5	J	frequency	1	1	459	73.937
ci	s1	b3	ATX0,5	J	frequency	1	0.867	479	68.611
ci	s1	b4	ATX0,5	J	frequency	1	0.867	451	31.841
ci	s1	b1	ATX0,5	W	interference	1	0.943	354	47.476
ci	s1	b2	ATX0,5	W	interference	1	0.943	363	72.745
ci	s1	b3	ATX0,5	W	interference	0.933	0.886	407	69.967
ci	s1	b4	ATX0,5	W	interference	0.933	0.886	377.5	140.392
ci	s1	b1	ATX0,5	P	frequency	1	0.933	442	93.035
ci	s1	b2	ATX0,5	P	frequency	1	1	431	58.956
ci	s1	b3	ATX0,5	P	frequency	1	0.667	462	72.071
ci	s1	b4	ATX0,5	P	frequency	1	0.8	475	123.288
ci	s1	b1	ATX0,5	E	interference	0.8	0.943	401.5	74.886
ci	s1	b2	ATX0,5	E	interference	1	0.971	351.5	89.636
ci	s1	b3	ATX0,5	E	interference	1	0.886	414	80.442
ci	s1	b4	ATX0,5	E	interference	1	0.914	426	187.846
ci	s1	b1	ATX0,5	X	reference	0.867	0.686	407.5	55.273
ci	s1	b2	ATX0,5	X	reference	0.933	0.629	450.5	66.247
ci	s1	b3	ATX0,5	X	reference	1	0.943	441	32.611
ci	s1	b4	ATX0,5	X	reference	0.533	0.771	466	166.166
ci	s1	b1	ATX0,5	F	interference	1	0.857	402.5	126.083
ci	s1	b2	ATX0,5	F	interference	1	0.857	447.5	100.63
ci	s1	b3	ATX0,5	F	interference	0.933	0.886	367	50.286
ci	s1	b4	ATX0,5	F	interference	0.933	0.943	369	69.727
ci	s2	b1	ATX0,5	F	reference	0.667	0.8	471	64.383
ci	s2	b2	ATX0,5	F	reference	1	0.886	403	58.746
ci	s2	b3	ATX0,5	F	reference	0.933	0.857	397.5	42.406
ci	s2	b4	ATX0,5	F	reference	1	0.857	445	70.33
ci	s2	b1	ATX0,5	I	frequency	1	1	465	98.384
ci	s2	b2	ATX0,5	I	frequency	1	0.933	467	55.078
ci	s2	b3	ATX0,5	I	frequency	1	0.933	460.5	79.937
ci	s2	b4	ATX0,5	I	frequency	1	1	452	49.312
ci	s2	b1	ATX0,5	I	reference	1	0.829	414	73.408
ci	s2	b2	ATX0,5	I	reference	1	0.8	416	51.596
ci	s2	b3	ATX0,5	I	reference	1	0.914	407	52.757
ci	s2	b4	ATX0,5	I	reference	1	0.857	443	46.42
ci	s2	b1	ATX0,5	A	frequency	0.971	0.8	474	84.97
ci	s2	b2	ATX0,5	A	frequency	1	0.733	459	44.211
ci	s2	b3	ATX0,5	A	frequency	1	0.6	482	103.648
ci	s2	b4	ATX0,5	A	frequency	0.971	0.8	465.5	78.958
ci	s2	b1	ATX0,5	L	interference	1	0.943	407	101.01
ci	s2	b2	ATX0,5	L	interference	1	0.943	410	128.765
ci	s2	b3	ATX0,5	L	interference	0.733	0.943	451.5	126.368
ci	s2	b4	ATX0,5	L	interference	1	0.857	361	87.425
ci	s2	b1	ATX0,5	N	frequency	1	0.733	499	92.119
ci	s2	b2	ATX0,5	N	frequency	0.886	0.6	475	123.223
ci	s2	b3	ATX0,5	N	frequency	1	0.667	472	58.631
ci	s2	b4	ATX0,5	N	frequency	0.971	0.4	474	76.789
ci	s2	b1	ATX0,5	J	interference	1	0.886	411	175.687
ci	s2	b2	ATX0,5	J	interference	1	0.914	436	83.993
ci	s2	b3	ATX0,5	J	interference	0.933	0.857	410	241.488
ci	s2	b4	ATX0,5	J	interference	1	0.857	433.5	85.528
ci	s3	b1	ATX0,5	L	reference	0.933	0.914	395.5	41.5
ci	s3	b2	ATX0,5	L	reference	1	0.886	387	52.707
ci	s3	b3	ATX0,5	L	reference	1	0.943	379	68.617
ci	s3	b4	ATX0,5	L	reference	1	0.857	442	56.433
ci	s3	b1	ATX0,5	E	reference	0.867	0.886	414	59.457
ci	s3	b2	ATX0,5	E	reference	1	0.886	436	48.278
ci	s3	b3	ATX0,5	E	reference	1	0.886	465	46.689
ci	s3	b4	ATX0,5	E	reference	0.933	0.914	432.5	80.999
ci	s3	b1	ATX0,5	T	frequency	0.914	0.8	452	76.858
ci	s3	b2	ATX0,5	T	frequency	0.971	0.733	470	60.395
ci	s3	b3	ATX0,5	T	frequency	1	0.733	459.5	70.991
ci	s3	b4	ATX0,5	T	frequency	1	0.4	461	84.075
ci	s3	b1	ATX0,5	N	interference	1	0.971	383	164.431
ci	s3	b2	ATX0,5	N	interference	1	1	374	124.063
ci	s3	b3	ATX0,5	N	interference	1	0.886	363	86.433
ci	s3	b4	ATX0,5	N	interference	1	0.886	422.5	115.379
ci	s3	b1	ATX0,5	I	interference	0.933	0.857	360.5	202.515
ci	s3	b2	ATX0,5	I	interference	1	0.971	360	81.254
ci	s3	b3	ATX0,5	I	interference	0.933	0.829	366	77.766
ci	s3	b4	ATX0,5	I	interference	0.933	0.914	360	79.663
ci	s3	b1	ATX0,5	M	frequency	0.971	0.6	533.5	195.345
ci	s3	b2	ATX0,5	M	frequency	0.914	0.733	525.5	201.464
ci	s3	b3	ATX0,5	M	frequency	0.971	0.733	518	131.672
ci	s3	b4	ATX0,5	M	frequency	0.914	0.333	553	91.913
ci	s4	b1	ATX0,5	L	reference	1	0.857	394	59.576
ci	s4	b2	ATX0,5	L	reference	1	0.943	469	50.16
ci	s4	b3	ATX0,5	L	reference	0.933	0.914	447.5	48.845
ci	s4	b4	ATX0,5	L	reference	1	0.914	460	69.577
ci	s4	b1	ATX0,5	E	reference	1	0.943	515	63.41
ci	s4	b2	ATX0,5	E	reference	1	0.886	520	116.515
ci	s4	b3	ATX0,5	E	reference	1	0.943	502	69.963
ci	s4	b4	ATX0,5	E	reference	1	0.914	513	111.996
ci	s4	b1	ATX0,5	T	frequency	1	0.733	555	96.371
ci	s4	b2	ATX0,5	T	frequency	0.971	0.6	545.5	119.22
ci	s4	b3	ATX0,5	T	frequency	0.971	0.867	564	116.594
ci	s4	b4	ATX0,5	T	frequency	1	0.667	527	110.659
ci	s4	b1	ATX0,5	N	interference	1	0.971	417	91.083
ci	s4	b2	ATX0,5	N	interference	1	0.857	547	284.464
ci	s4	b3	ATX0,5	N	interference	1	1	445	115.076
ci	s4	b4	ATX0,5	N	interference	1	0.943	420	105.052
ci	s4	b1	ATX0,5	I	interference	1	0.943	469	145.35
ci	s4	b2	ATX0,5	I	interference	0.933	0.914	379.5	76.628
ci	s4	b3	ATX0,5	I	interference	0.933	0.971	405	137.82
ci	s4	b4	ATX0,5	I	interference	1	0.914	520	116
ci	s4	b1	ATX0,5	M	frequency	0.943	0.6	635	108.328
ci	s4	b2	ATX0,5	M	frequency	0.829	0.333	562	162.418
ci	s4	b3	ATX0,5	M	frequency	0.971	0.6	613.5	93.618
ci	s4	b4	ATX0,5	M	frequency	0.971	0.467	599	113.846
ci	s1	b1	ATX0,75	E	reference	0.933	0.943	420.5	59.302
ci	s1	b2	ATX0,75	E	reference	1	0.943	396	56.192
ci	s1	b3	ATX0,75	E	reference	1	0.829	428	61.411
ci	s1	b4	ATX0,75	E	reference	1	0.914	423.5	85.885
ci	s1	b1	ATX0,75	T	frequency	0.943	0.867	436	47.367
ci	s1	b2	ATX0,75	T	frequency	1	0.733	434	89.84
ci	s1	b3	ATX0,75	T	frequency	1	0.733	465.5	70.071
ci	s1	b4	ATX0,75	T	frequency	1	0.667	467	107.37
ci	s1	b1	ATX0,75	N	interference	1	0.8	396	73.901
ci	s1	b2	ATX0,75	N	interference	1	0.771	355.5	93.175
ci	s1	b3	ATX0,75	N	interference	1	0.771	328	223.405
ci	s1	b4	ATX0,75	N	interference	1	0.714	381	228.512
ci	s1	b1	ATX0,75	I	interference	1	0.771	391.5	280.07
ci	s1	b2	ATX0,75	I	interference	1	0.857	337	111.169
ci	s1	b3	ATX0,75	I	interference	1	0.743	334	138.207
ci	s1	b4	ATX0,75	I	interference	1	0.8	385	307.856
ci	s1	b1	ATX0,75	M	frequency	1	0.667	447.5	75.233
ci	s1	b2	ATX0,75	M	frequency	1	0.933	451.5	57.652
ci	s1	b3	ATX0,75	M	frequency	1	0.4	460	79.251
ci	s1	b4	ATX0,75	M	frequency	1	0.4	464.5	74.68
ci	s2	b1	ATX0,75	T	reference	0.867	0.857	413	50.444
ci	s2	b2	ATX0,75	T	reference	1	0.857	415	60.265
ci	s2	b3	ATX0,75	T	reference	1	0.8	458	62.443
ci	s2	b4	ATX0,75	T	reference	1	0.857	417	56.434
ci	s2	b1	ATX0,75	H	frequency	1	0.733	444	94.986
ci	s2	b2	ATX0,75	H	frequency	1	0.733	449	75.295
ci	s2	b3	ATX0,75	H	frequency	1	0.467	468.5	75.999
ci	s2	b4	ATX0,75	H	frequency	1	0.733	443	67.231
ci	s2	b1	ATX0,75	M	interference	1	0.8	345.5	98.171
ci	s2	b2	ATX0,75	M	interference	1	0.857	348	78.575
ci	s2	b3	ATX0,75	M	interference	0.933	0.829	338	108.557
ci	s2	b4	ATX0,75	M	interference	1	0.886	359.5	97.93
ci	s2	b1	ATX0,75	A	reference	1	0.686	386	123.93
ci	s2	b2	ATX0,75	A	reference	1	0.971	409	101.59
ci	s2	b3	ATX0,75	A	reference	1	1	422	65.012
ci	s2	b4	ATX0,75	A	reference	1	0.886	432.5	41.464
ci	s3	b1	ATX0,75	W	frequency	1	0.867	452	50.587
ci	s3	b2	ATX0,75	W	frequency	1	0.933	471	76.359
ci	s3	b3	ATX0,75	W	frequency	1	0.867	459.5	68.045
ci	s3	b4	ATX0,75	W	frequency	1	0.867	454	62.918
ci	s3	b1	ATX0,75	P	interference	0.933	0.914	330.5	65.732
ci	s3	b2	ATX0,75	P	interference	1	0.943	315	62.625
ci	s3	b3	ATX0,75	P	interference	1	0.914	358	184.216
ci	s3	b4	ATX0,75	P	interference	1	0.886	345.5	307.383
ci	s3	b1	ATX0,75	T	interference	1	0.914	369	82.312
ci	s3	b2	ATX0,75	T	interference	1	0.914	334	94.316
ci	s3	b3	ATX0,75	T	interference	1	0.914	339	86.008
ci	s3	b4	ATX0,75	T	interference	1	0.971	338	107.004
ci	s3	b1	ATX0,75	E	frequency	0.971	0.8	437	54.909
ci	s3	b2	ATX0,75	E	frequency	1	0.667	449	96.765
ci	s3	b3	ATX0,75	E	frequency	1	0.533	447	54.589
ci	s3	b4	ATX0,75	E	frequency	0.971	0.533	465.5	102.039
ci	s4	b1	ATX0,75	M	reference	1	0.771	424	69.032
ci	s4	b2	ATX0,75	M	reference	1	0.971	462	73.304
ci	s4	b3	ATX0,75	M	reference	1	0.943	410	48.795
ci	s4	b4	ATX0,75	M	reference	1	0.857	432	52.026
ci	s4	b1	ATX0,75	M	interference	1	0.886	341	77.615
ci	s4	b2	ATX0,75	M	interference	1	0.829	354	149.884
ci	s4	b3	ATX0,75	M	interference	1	0.886	332	78.048
ci	s4	b4	ATX0,75	M	interference	1	0.886	311	77.213
ci	s4	b1	ATX0,75	X	frequency	1	0.733	464	60.197
ci	s4	b2	ATX0,75	X	frequency	1	0.667	466	103.086
ci	s4	b3	ATX0,75	X	frequency	1	0.533	485	78.866
ci	s4	b4	ATX0,75	X	frequency	1	0.667	503.5	81.082
ci	s4	b1	ATX0,75	F	frequency	0.971	0.733	502	95.317
ci	s4	b2	ATX0,75	F	frequency	1	0.667	491	154.256
ci	s4	b3	ATX0,75	F	frequency	1	0.667	484	66.829
ci	s4	b4	ATX0,75	F	frequency	0.971	0.733	474.5	173.264
ci	s1	b1	ATX1,0	P	interference	1	1	362	107.269
ci	s1	b2	ATX1,0	P	interference	1	1	338	108.67
ci	s1	b3	ATX1,0	P	interference	1	1	338	109.89
ci	s1	b4	ATX1,0	P	interference	1	0.943	447	121.395
ci	s1	b1	ATX1,0	T	interference	1	0.943	321	132.547
ci	s1	b2	ATX1,0	T	interference	1	0.943	420	127.623
ci	s1	b3	ATX1,0	T	interference	1	0.886	323	109.479
ci	s1	b4	ATX1,0	T	interference	1	0.971	341	104.122
ci	s1	b1	ATX1,0	E	frequency	0.943	0.933	553	92.579
ci	s1	b2	ATX1,0	E	frequency	1	0.8	598	120.293
ci	s1	b3	ATX1,0	E	frequency	1	0.8	632	104.804
ci	s1	b4	ATX1,0	E	frequency	1	0.733	614	101.478
ci	s1	b1	ATX1,0	P	reference	0.933	1	429	70.819
ci	s1	b2	ATX1,0	P	reference	1	0.886	375.5	113.297
ci	s1	b3	ATX1,0	P	reference	0.933	0.971	402	94.519
ci	s1	b4	ATX1,0	P	reference	1	0.943	370	101.424
ci	s1	b1	ATX1,0	M	reference	0.8	0.686	497	96.983
ci	s1	b2	ATX1,0	M	reference	0.933	0.857	484	103.378
ci	s1	b3	ATX1,0	M	reference	1	0.857	563	96.633
ci	s1	b4	ATX1,0	M	reference	0.933	0.714	527	60.355
ci	s1	b1	ATX1,0	M	interference	1	0.943	405	206.87
ci	s1	b2	ATX1,0	M	interference	1	0.914	377.5	101.689
ci	s1	b3	ATX1,0	M	interference	0.933	0.914	345	104.721
ci	s1	b4	ATX1,0	M	interference	1	0.857	517	110.963
ci	s1	b1	ATX1,0	X	frequency	0.971	0.6	555	153.384
ci	s1	b2	ATX1,0	X	frequency	1	0.733	575.5	101.523
ci	s1	b3	ATX1,0	X	frequency	0.971	0.733	552	77.187
ci	s1	b4	ATX1,0	X	frequency	0.971	0.667	577.5	109.102
ci	s2	b1	ATX1,0	F	frequency	1	0.8	491	94.3
ci	s2	b2	ATX1,0	F	frequency	1	0.8	533	82.35
ci	s2	b3	ATX1,0	F	frequency	1	0.733	519	81.79
ci	s2	b4	ATX1,0	F	frequency	1	0.8	531	66.082
ci	s2	b1	ATX1,0	H	reference	1	0.714	462	80.433
ci	s2	b2	ATX1,0	H	reference	1	0.857	455	81.28
ci	s2	b3	ATX1,0	H	reference	1	0.914	452	176.34
ci	s2	b4	ATX1,0	H	reference	1	0.714	429	80.237
ci	s2	b1	ATX1,0	H	interference	0.933	0.743	339	99.005
ci	s2	b2	ATX1,0	H	interference	1	0.943	335	64.477
ci	s2	b3	ATX1,0	H	interference	1	0.943	329	59.587
ci	s2	b4	ATX1,0	H	interference	1	0.914	342.5	100.254
ci	s2	b1	ATX1,0	W	reference	1	0.629	444	342.08
ci	s2	b2	ATX1,0	W	reference	1	0.8	450	165.75
ci	s2	b3	ATX1,0	W	reference	0.933	0.657	518	127.129
ci	s2	b4	ATX1,0	W	reference	0.933	0.686	518	75.861
ci	s3	b1	ATX1,0	L	frequency	1	0.867	550	95.743
ci	s3	b2	ATX1,0	L	frequency	1	0.933	553	78.576
ci	s3	b3	ATX1,0	L	frequency	1	0.867	550	76.589
ci	s3	b4	ATX1,0	L	frequency	1	0.8	529	101.474
ci	s3	b1	ATX1,0	X	interference	1	1	328.5	89.184
ci	s3	b2	ATX1,0	X	interference	1	0.886	316	97.789
ci	s3	b3	ATX1,0	X	interference	1	1	347.5	89.918
ci	s3	b4	ATX1,0	X	interference	1	0.914	338	109.896
ci	s3	b1	ATX1,0	J	reference	0.867	0.743	424.5	115.212
ci	s3	b2	ATX1,0	J	reference	1	0.857	419	62.887
ci	s3	b3	ATX1,0	J	reference	1	0.8	403.5	61.948
ci	s3	b4	ATX1,0	J	reference	1	0.971	440	69.8
ci	s3	b1	ATX1,0	J	frequency	1	0.867	503	111.866
ci	s3	b2	ATX1,0	J	frequency	1	0.933	520	85.584
ci	s3	b3	ATX1,0	J	frequency	1	0.933	526	92.251
ci	s3	b4	ATX1,0	J	frequency	1	0.867	528	71.814
ci	s3	b1	ATX1,0	W	interference	1	0.857	380	260.653
ci	s3	b2	ATX1,0	W	interference	1	0.857	428	303.813
ci	s3	b3	ATX1,0	W	interference	1	1	360	88.807
ci	s3	b4	ATX1,0	W	interference	1	0.886	352	184.596
ci	s4	b1	ATX1,0	X	interference	1	1	323	64.084
ci	s4	b2	ATX1,0	X	interference	1	0.971	323.5	80.141
ci	s4	b3	ATX1,0	X	interference	1	0.857	351	76.459
ci	s4	b4	ATX1,0	X	interference	1	0.943	362	118.776
ci	s4	b1	ATX1,0	E	interference	1	0.971	313	97.251
ci	s4	b2	ATX1,0	E	interference	1	0.857	303	220.878
ci	s4	b3	ATX1,0	E	interference	1	0.914	332	85.582
ci	s4	b4	ATX1,0	E	interference	1	0.971	319	69.375
ci	s4	b1	ATX1,0	X	reference	1	0.714	361	79.22
ci	s4	b2	ATX1,0	X	reference	1	0.714	348	121.148
ci	s4	b3	ATX1,0	X	reference	1	0.771	411	57.986
ci	s4	b4	ATX1,0	X	reference	1	0.714	394.5	72.828
ci	s4	b1	ATX1,0	F	interference	1	0.8	337	96.848
ci	s4	b2	ATX1,0	F	interference	1	0.943	308	81.783
ci	s4	b3	ATX1,0	F	interference	1	0.914	354.5	318.699
ci	s4	b4	ATX1,0	F	interference	1	0.914	337	190.192
ci	s5	b1	ATX1,0	X	interference	1	0.886	348.5	92.082
ci	s5	b2	ATX1,0	X	interference	1	0.914	316	121.901
ci	s5	b3	ATX1,0	X	interference	1	0.857	352	80.87
ci	s5	b4	ATX1,0	X	interference	1	0.857	334.5	102.907
ci	s5	b1	ATX1,0	E	interference	1	0.829	356	125.387
ci	s5	b2	ATX1,0	E	interference	1	0.829	321	99.896
ci	s5	b3	ATX1,0	E	interference	1	0.914	392	160.534
ci	s5	b4	ATX1,0	E	interference	1	0.914	481.5	161.178
ci	s5	b1	ATX1,0	X	reference	1	0.714	405	158.964
ci	s5	b2	ATX1,0	X	reference	0.933	0.886	450	76.425
ci	s5	b3	ATX1,0	X	reference	1	0.829	471	52.393
ci	s5	b4	ATX1,0	X	reference	1	0.771	422	62.168
ca	s1	b1	SALINE1	N	outcome	0	0.714	362.5	108.939
ca	s1	b2	SALINE1	N	outcome	0.067	0.6	173.5	416.41
ca	s1	b3	SALINE1	N	outcome	0	0.743	30	NA
ca	s1	b4	SALINE1	N	outcome	0	0.743	329.5	211.692
ca	s1	b1	SALINE1	T	outcome	0.067	0.6	265.75	200.117
ca	s1	b2	SALINE1	T	outcome	0	0.886	468	154.067
ca	s1	b3	SALINE1	T	outcome	0	0.686	275.25	169.135
ca	s1	b4	SALINE1	T	outcome	0.067	0.771	347.75	257.052
ca	s1	b1	SALINE1	M	outcome	0.067	0.686	186.5	148.05
ca	s1	b2	SALINE1	M	outcome	0.067	0.686	368.25	166.667
ca	s1	b3	SALINE1	M	outcome	0	0.8	142	234.619
ca	s2	b1	SALINE1	L	outcome	0.2	0.4	223	94.672
ca	s2	b2	SALINE1	L	outcome	0.267	0.343	258	99.064
ca	s2	b3	SALINE1	L	outcome	0.2	0.629	350.75	150.474
ca	s2	b4	SALINE1	L	outcome	0.6	0.571	333.5	81.721
ca	s2	b1	SALINE1	J	outcome	0.2	0.657	262	201.278
ca	s2	b2	SALINE1	J	outcome	0	0.6	227	172.45
ca	s2	b3	SALINE1	J	outcome	0	0.514	327.5	235.45
ca	s2	b4	SALINE1	J	outcome	0	0.8	236.5	152.294
ca	s2	b1	SALINE1	P	outcome	0	0.943	176.5	48.083
ca	s1	b1	ATX0,5	W	outcome	0.467	0.914	266	97.954
ca	s1	b2	ATX0,5	W	outcome	0	0.943	299.75	66.822
ca	s1	b3	ATX0,5	W	outcome	0	0.914	391.25	164.45
ca	s1	b4	ATX0,5	W	outcome	0	0.829	307.5	206.496
ca	s1	b1	ATX0,5	M	outcome	0.067	0.829	116.75	118.44
ca	s1	b2	ATX0,5	M	outcome	0	0.971	NA	NA
ca	s1	b3	ATX0,5	M	outcome	0	0.886	484.5	NA
ca	s3	b1	SALINE1	F	outcome	0	0.829	333.5	190.851
ca	s3	b2	SALINE1	F	outcome	0.667	0.857	229.5	97.789
ca	s3	b3	SALINE1	F	outcome	0.933	0.714	220.75	120.557
ca	s3	b4	SALINE1	F	outcome	1	0.886	236	84.656
ca	s3	b1	SALINE1	T	outcome	0.267	0.857	250.5	125.228
ca	s3	b2	SALINE1	T	outcome	0.867	0.943	292.75	103.573
ca	s3	b3	SALINE1	T	outcome	0.533	0.771	227.25	143.943
ca	s3	b4	SALINE1	T	outcome	0.467	0.6	267.75	50.775
ca	s3	b1	SALINE1	E	outcome	0.933	0.886	240.25	62.137
ca	s3	b2	SALINE1	E	outcome	0.267	0.629	371.75	291.585
ca	s3	b3	SALINE1	E	outcome	0.667	0.714	256.75	80.323
ca	s3	b4	SALINE1	E	outcome	0.067	0.971	332	98.152
ca	s4	b1	SALINE1	W	outcome	0.8	0.8	223.5	52.12
ca	s4	b2	SALINE1	W	outcome	0.733	0.914	197	58.908
ca	s4	b3	SALINE1	W	outcome	1	0.971	190	84.808
ca	s4	b4	SALINE1	W	outcome	0.933	0.943	289.5	74.872
ca	s4	b1	SALINE1	M	outcome	0.933	0.8	195	86.577
ca	s4	b2	SALINE1	M	outcome	0.933	0.743	228	109.488
ca	s4	b3	SALINE1	M	outcome	0.467	0.829	284	98.072
ca	s4	b4	SALINE1	M	outcome	0.867	0.943	231.5	90.994
ca	s4	b1	SALINE1	P	outcome	0.6	0.971	208.5	106.796
ca	s4	b2	SALINE1	P	outcome	0.8	0.886	209	112.456
ca	s4	b3	SALINE1	P	outcome	0.933	0.743	280.5	141.805
ca	s4	b4	SALINE1	P	outcome	0.333	0.6	316.75	147.179
ca	s4	b1	SALINE1	X	outcome	0.667	0.771	306	125.27
ca	s4	b2	SALINE1	X	outcome	0.8	0.943	203	106.806
ca	s4	b3	SALINE1	X	outcome	0.6	0.714	343.5	138.487
ca	s4	b4	SALINE1	X	outcome	0.4	0.743	315.75	167.953
ca	s4	b1	SALINE1	N	outcome	0	0.686	48	NA
ca	s4	b2	SALINE1	N	outcome	0	0.743	452.5	NA
ca	s4	b3	SALINE1	N	outcome	0	0.829	167	NA
ca	s4	b4	SALINE1	N	outcome	0	0.829	40	NA
ca	s2	b1	ATX0,5	T	outcome	0	0.829	153.5	NA
ca	s2	b2	ATX0,5	T	outcome	0.467	0.886	306.25	145.442
ca	s2	b3	ATX0,5	T	outcome	0.733	0.971	243	77.513
ca	s2	b4	ATX0,5	T	outcome	0.733	1	243	101.057
ca	s2	b1	ATX0,5	J	outcome	0.867	0.943	198.5	71.228
ca	s2	b2	ATX0,5	J	outcome	1	0.914	262.5	93.993
ca	s2	b3	ATX0,5	J	outcome	1	0.943	199.5	121.203
ca	s2	b4	ATX0,5	J	outcome	0.933	0.829	291	107.335
ca	s2	b1	ATX0,5	M	outcome	0	0.686	NA	NA
ca	s2	b2	ATX0,5	M	outcome	0	0.857	337	NA
ca	s2	b3	ATX0,5	M	outcome	0	0.743	307	NA
ca	s2	b4	ATX0,5	M	outcome	0.267	0.829	204.5	121.424
ca	s2	b1	ATX0,5	F	outcome	0.933	0.829	288	73.104
ca	s2	b2	ATX0,5	F	outcome	0.667	0.914	208	80.821
ca	s2	b3	ATX0,5	F	outcome	0.533	0.886	358.5	121.509
ca	s2	b4	ATX0,5	F	outcome	0.533	0.914	337.5	141.144
ca	s2	b1	ATX0,5	I	outcome	0.8	0.971	389	115.762
ca	s2	b2	ATX0,5	I	outcome	0.933	0.886	182	92.225
ca	s2	b3	ATX0,5	I	outcome	0.867	0.943	217.25	115.703
ca	s2	b4	ATX0,5	I	outcome	0.667	0.886	265.5	86.93
ca	s2	b1	ATX0,5	E	outcome	0.933	0.943	209	111.435
ca	s2	b2	ATX0,5	E	outcome	0.733	0.943	246.5	76.259
ca	s2	b3	ATX0,5	E	outcome	0.933	0.943	313	90.512
ca	s2	b4	ATX0,5	E	outcome	0.667	0.886	245	118.848
ca	s2	b1	ATX0,5	W	outcome	0.933	0.943	219.5	84.09
ca	s2	b2	ATX0,5	W	outcome	0.667	0.971	336.5	128.893
ca	s2	b3	ATX0,5	W	outcome	0.667	0.886	360	113.17
ca	s2	b4	ATX0,5	W	outcome	0.867	0.914	331	94.254
ca	s5	b1	SALINE1	N	outcome	0.667	0.657	240.75	71.582
ca	s5	b2	SALINE1	N	outcome	0.933	1	273.5	98.221
ca	s5	b3	SALINE1	N	outcome	1	0.971	277.5	89.516
ca	s5	b4	SALINE1	N	outcome	0.733	0.914	220	113.19
ca	s5	b1	SALINE1	E	outcome	1	0.943	188	109.836
ca	s5	b2	SALINE1	E	outcome	1	0.914	165	106.258
ca	s5	b3	SALINE1	E	outcome	1	0.943	229.5	112.155
ca	s5	b4	SALINE1	E	outcome	0.733	0.8	221.5	95.299
ca	s5	b1	SALINE1	H	outcome	1	0.8	202.5	95.125
ca	s5	b2	SALINE1	H	outcome	0.733	0.8	333.75	113.159
ca	s5	b3	SALINE1	H	outcome	0.933	0.914	221	99.98
ca	s5	b4	SALINE1	H	outcome	0.733	0.943	218.5	118.371
ca	s5	b1	SALINE1	W	outcome	0.867	0.714	237	104.992
ca	s5	b2	SALINE1	W	outcome	0.867	0.914	265	77.09
ca	s5	b3	SALINE1	W	outcome	0.733	0.743	326.25	152.984
ca	s5	b4	SALINE1	W	outcome	0.867	0.686	194.5	125.983
ca	s5	b1	SALINE1	J	outcome	0	0.943	NA	NA
ca	s5	b2	SALINE1	J	outcome	0.8	0.886	263.5	111.323
ca	s5	b3	SALINE1	J	outcome	0.8	0.829	223	118.914
ca	s5	b4	SALINE1	J	outcome	0.4	0.543	290	202.291
ca	s5	b1	SALINE1	X	outcome	0.533	0.714	370.75	88.301
ca	s6	b1	SALINE1	N	outcome	0.733	0.6	222	110.771
ca	s6	b2	SALINE1	N	outcome	0.933	0.771	228	82.775
ca	s6	b3	SALINE1	N	outcome	0.6	0.914	370	91.837
ca	s6	b4	SALINE1	N	outcome	0.733	0.971	374.5	108.701
ca	s6	b1	SALINE1	I	outcome	0.6	0.8	220	94.334
ca	s6	b2	SALINE1	I	outcome	0.867	0.886	186.5	120.899
ca	s6	b3	SALINE1	I	outcome	0.667	0.914	234.75	125.451
ca	s6	b4	SALINE1	I	outcome	0.667	0.914	214.5	120.315
ca	s6	b1	SALINE1	H	outcome	0.867	0.971	212.5	101.113
ca	s6	b2	SALINE1	H	outcome	0.8	1	293	112.616
ca	s6	b3	SALINE1	H	outcome	0.933	0.886	187.5	139.488
ca	s6	b4	SALINE1	H	outcome	0.867	0.914	294.5	136.586
ca	s6	b1	SALINE1	W	outcome	0.867	0.886	266.5	102.234
ca	s6	b2	SALINE1	W	outcome	1	0.8	177	101.5
ca	s6	b3	SALINE1	W	outcome	0.933	0.943	227.75	173.923
ca	s6	b4	SALINE1	W	outcome	0.6	0.886	190	120.314
ca	s6	b1	SALINE1	F	outcome	0.867	0.8	261.25	98.475
ca	s6	b2	SALINE1	F	outcome	0.667	0.886	199.25	109.454
ca	s6	b3	SALINE1	F	outcome	0.933	0.914	240.5	111.814
ca	s6	b4	SALINE1	F	outcome	0.933	0.914	254.5	114.659
ca	s6	b1	SALINE1	J	outcome	0.533	0.6	262	187.321
ca	s6	b2	SALINE1	J	outcome	0.733	0.686	187	121.386
ca	s6	b3	SALINE1	J	outcome	0.867	0.886	198	100.522
ca	s3	b1	ATX0,5	E	outcome	0.867	0.857	267.5	102.76
ca	s3	b2	ATX0,5	E	outcome	0.8	0.914	233.75	88.837
ca	s3	b3	ATX0,5	E	outcome	0.867	0.914	259.5	80.763
ca	s3	b4	ATX0,5	E	outcome	1	0.914	184.5	78.941
ca	s3	b1	ATX0,5	I	outcome	1	0.8	198.5	67.731
ca	s3	b2	ATX0,5	I	outcome	1	0.829	179.5	153.328
ca	s3	b3	ATX0,5	I	outcome	0.733	0.971	251.5	100.942
ca	s3	b4	ATX0,5	I	outcome	0.867	0.886	204.5	94.776
ca	s3	b1	ATX0,5	T	outcome	1	0.971	199	52.754
ca	s3	b2	ATX0,5	T	outcome	0.867	0.943	243.25	68.113
ca	s3	b3	ATX0,5	T	outcome	0.533	1	267.5	127.444
ca	s3	b4	ATX0,5	T	outcome	0.533	0.943	199.5	171.163
ca	s3	b1	ATX0,5	F	outcome	1	0.914	203	96.135
ca	s3	b2	ATX0,5	F	outcome	0.933	0.943	295.5	115.272
ca	s3	b3	ATX0,5	F	outcome	1	0.914	222.5	84.957
ca	s3	b4	ATX0,5	F	outcome	1	0.886	235.5	83.596
ca	s3	b1	ATX0,5	A	outcome	0.867	0.914	230.25	97.51
ca	s3	b2	ATX0,5	A	outcome	0.867	0.914	294.5	101.608
ca	s3	b3	ATX0,5	A	outcome	0.8	1	218.5	72.149
ca	s3	b4	ATX0,5	A	outcome	0.8	1	273	102.816
ca	s3	b1	ATX0,5	N	outcome	0.533	0.857	252.5	113.069
ca	s3	b2	ATX0,5	N	outcome	0.867	0.914	222.5	96.515
ca	s3	b3	ATX0,5	N	outcome	0.8	0.914	256.5	96.347
ca	s3	b4	ATX0,5	N	outcome	0.533	0.8	372.5	90.466
ca	s3	b1	ATX0,5	E	outcome	1	0.943	269.5	77.151
ca	s3	b2	ATX0,5	E	outcome	0.933	0.943	202	82.535
ca	s3	b3	ATX0,5	E	outcome	1	0.971	222	88.938
ca	s3	b4	ATX0,5	E	outcome	0.933	0.943	212	77.053
ca	s3	b1	ATX0,5	L	outcome	0.867	0.829	223	98.187
ca	s3	b2	ATX0,5	L	outcome	0.8	0.829	240.25	105.746
ca	s3	b3	ATX0,5	L	outcome	0.867	0.857	188.25	81.969
ca	s3	b4	ATX0,5	L	outcome	0.867	0.971	226	119.82
ca	s3	b1	ATX0,5	H	outcome	0.933	0.886	295.5	99.442
ca	s3	b2	ATX0,5	H	outcome	0.8	0.971	190.25	102.726
ca	s3	b3	ATX0,5	H	outcome	0.733	0.886	211	108.019
ca	s3	b4	ATX0,5	H	outcome	0.667	0.686	297.5	84.973
ca	s3	b1	ATX0,5	M	outcome	0.6	0.886	312	108.287
ca	s3	b2	ATX0,5	M	outcome	0.533	0.914	286.5	96.517
ca	s7	b3	SALINE1	M	outcome	0.867	0.629	247.5	88.39
ca	s7	b4	SALINE1	M	outcome	0.8	0.8	360.75	134.348
ca	s7	b1	SALINE1	M	outcome	0.867	0.829	228.25	175.954
ca	s7	b2	SALINE1	M	outcome	0.867	0.971	269.5	116.274
ca	s7	b1	SALINE1	J	outcome	0.867	0.829	304.5	101.975
ca	s7	b2	SALINE1	J	outcome	0.667	0.771	266	151.646
ca	s7	b3	SALINE1	J	outcome	1	0.886	304	111.713
ca	s7	b4	SALINE1	J	outcome	0.733	0.971	241	78.136
ca	s7	b1	SALINE1	P	outcome	1	1	231	93.707
ca	s7	b2	SALINE1	P	outcome	0.533	0.857	219	193.763
ca	s7	b3	SALINE1	P	outcome	0	0.6	148	NA
ca	s7	b4	SALINE1	P	outcome	0.6	0.743	339.25	168.187
ca	s7	b1	SALINE1	W	outcome	0.467	0.857	188.75	217.366
ca	s7	b2	SALINE1	W	outcome	0.4	0.857	286.5	145.757
ca	s7	b3	SALINE1	W	outcome	0.533	0.714	314	155.001
ca	s7	b4	SALINE1	W	outcome	0.2	0.714	309.5	206.735
ca	s7	b1	SALINE1	X	outcome	0.267	0.514	299.5	149.636
ca	s7	b2	SALINE1	X	outcome	0.267	0.629	239.25	129.325
ca	s7	b3	SALINE1	X	outcome	0.467	0.857	337.5	122.518
ca	s7	b4	SALINE1	X	outcome	0.933	0.914	282.75	135.185
ca	s7	b1	SALINE1	W	outcome	0.467	0.771	290.5	143.494
ca	s8	b1	SALINE1	E	outcome	1	0.943	294.5	84.653
ca	s8	b2	SALINE1	E	outcome	0.867	0.943	279.75	87.583
ca	s8	b3	SALINE1	E	outcome	0.867	0.971	228.5	123.338
ca	s8	b4	SALINE1	E	outcome	0.933	0.886	307.5	116.709
ca	s8	b1	SALINE1	T	outcome	0.667	0.943	347.25	91.157
ca	s8	b2	SALINE1	T	outcome	0.8	0.971	320.75	136.517
ca	s8	b3	SALINE1	T	outcome	0.533	0.743	273	119.545
ca	s8	b4	SALINE1	T	outcome	0.867	0.914	255	104.781
ca	s8	b1	SALINE1	W	outcome	0.533	0.571	294	169.746
ca	s8	b2	SALINE1	W	outcome	0	0.429	372.5	198.048
ca	s8	b3	SALINE1	W	outcome	0	0.514	143.5	225.378
ca	s8	b4	SALINE1	W	outcome	0	0.771	293	NA
ca	s8	b1	SALINE1	N	outcome	0	0.4	374.5	213.76
ca	s8	b2	SALINE1	N	outcome	0	0.886	445	65.574
ca	s8	b3	SALINE1	N	outcome	0	0.8	249	196.678
ca	s4	b1	ATX0,5	A	outcome	0.867	0.857	327	133.208
ca	s4	b2	ATX0,5	A	outcome	0.667	0.914	243	93.589
ca	s4	b3	ATX0,5	A	outcome	0.6	0.914	237.5	49.952
ca	s4	b4	ATX0,5	A	outcome	0.867	0.943	300.75	103.388
ca	s4	b1	ATX0,5	T	outcome	0.733	0.943	290.75	100.963
ca	s4	b2	ATX0,5	T	outcome	0.867	0.914	209	118.991
ca	s4	b3	ATX0,5	T	outcome	0.333	0.971	248.25	67.781
ca	s4	b4	ATX0,5	T	outcome	0.733	1	313.5	98.634
ca	s4	b1	ATX0,5	N	outcome	0	0.829	442.5	NA
ca	s4	b2	ATX0,5	N	outcome	0.667	0.914	310.5	115.462
ca	s4	b3	ATX0,5	N	outcome	0.8	0.971	218	87.028
ca	s4	b4	ATX0,5	N	outcome	0.667	1	249.25	91.796
ca	s4	b1	ATX0,5	W	outcome	0.733	0.857	310	112.105
ca	s4	b2	ATX0,5	W	outcome	0.6	1	232.5	111.378
ca	s4	b3	ATX0,5	W	outcome	0.267	0.971	246.75	128.345
ca	s4	b4	ATX0,5	W	outcome	0.667	0.943	295.25	103.29
ca	s4	b1	ATX0,5	X	outcome	0	0.857	NA	NA
ca	s4	b2	ATX0,5	X	outcome	0	0.857	NA	NA
ca	s4	b3	ATX0,5	X	outcome	0	0.829	506	239.525
ca	s4	b4	ATX0,5	X	outcome	0.267	0.743	306.25	116.579
ca	s4	b1	ATX0,5	I	outcome	0.867	0.914	234	85.948
ca	s4	b2	ATX0,5	I	outcome	0.8	0.914	185	93.944
ca	s4	b3	ATX0,5	I	outcome	0.867	0.943	177.5	82.502
ca	s4	b4	ATX0,5	I	outcome	0.867	0.914	250	107.659
ca	s4	b1	ATX0,5	J	outcome	0.733	0.829	218.25	75.994
ca	s4	b2	ATX0,5	J	outcome	0.933	0.914	196	121.66
ca	s4	b3	ATX0,5	J	outcome	0.8	0.914	224	137.109
ca	s4	b4	ATX0,5	J	outcome	0.933	0.886	255.5	120.087
ca	s4	b1	ATX0,5	X	outcome	0.867	0.886	308.75	107.331
ca	s4	b2	ATX0,5	X	outcome	0.6	1	319	104.66
ca	s4	b3	ATX0,5	X	outcome	0.6	0.857	264	82.63
ca	s4	b4	ATX0,5	X	outcome	0.8	1	253.25	102.551
ca	s4	b1	ATX0,5	N	outcome	0.733	0.829	329.5	111.541
ca	s4	b2	ATX0,5	N	outcome	0.867	0.943	347.75	110.226
ca	s4	b3	ATX0,5	N	outcome	0.667	0.914	309.5	130.616
ca	s4	b4	ATX0,5	N	outcome	0.733	0.943	205.5	93.384
ce	s1	b1	SALINE1	I	outcome	0.8	0.571	266.5	126.382
ce	s1	b2	SALINE1	I	outcome	0.667	0.714	246.75	77.554
ce	s1	b3	SALINE1	I	outcome	0.933	0.971	236.75	60.945
ce	s1	b4	SALINE1	I	outcome	0.867	0.943	273.5	76.929
ce	s1	b1	SALINE1	J	outcome	1	0.943	236	31.945
ce	s1	b2	SALINE1	J	outcome	0.933	1	226.5	30.754
ce	s1	b3	SALINE1	J	outcome	0.933	1	215	36.719
ce	s1	b4	SALINE1	J	outcome	1	1	222	40.927
ce	s1	b1	SALINE1	X	outcome	0.933	0.943	241.5	77.565
ce	s1	b2	SALINE1	X	outcome	1	0.971	220.5	44.56
ce	s1	b3	SALINE1	X	outcome	1	1	241	32.206
ce	s1	b4	SALINE1	X	outcome	0.933	0.971	205.75	35.592
ce	s1	b1	SALINE1	N	outcome	0.933	0.857	226.5	32.897
ce	s1	b2	SALINE1	N	outcome	1	0.914	239.5	34.552
ce	s1	b3	SALINE1	N	outcome	1	0.886	229.5	67.928
ce	s1	b4	SALINE1	N	outcome	1	0.8	235	64.869
ce	s1	b1	SALINE1	M	outcome	0.6	0.629	300.75	69.628
ce	s1	b2	SALINE1	M	outcome	1	0.886	229.5	45.998
ce	s1	b3	SALINE1	M	outcome	1	0.886	263	41.258
ce	s1	b4	SALINE1	M	outcome	0.933	0.914	225.75	70.03
ce	s1	b1	SALINE1	L	outcome	1	0.771	263.5	40.938
ce	s1	b2	SALINE1	L	outcome	1	1	229.5	41.903
ce	s1	b3	SALINE1	L	outcome	1	0.886	234	50.707
ce	s1	b4	SALINE1	L	outcome	1	0.886	237.5	62.667
ce	s1	b1	SALINE1	I	outcome	0.933	0.857	221	61.258
ce	s1	b2	SALINE1	I	outcome	0.933	1	224	51.487
ce	s1	b3	SALINE1	I	outcome	1	0.971	266.5	44.496
ce	s1	b4	SALINE1	I	outcome	1	0.971	241.5	61.395
ce	s1	b1	SALINE1	E	outcome	1	0.857	218	67.392
ce	s1	b2	SALINE1	E	outcome	0.733	0.943	276.5	131.405
ce	s1	b3	SALINE1	E	outcome	1	0.943	255	57.652
ce	s1	b4	SALINE1	E	outcome	1	0.943	222.5	63.915
ce	s1	b1	SALINE1	W	outcome	0.667	0.829	302	91.834
ce	s1	b2	SALINE1	W	outcome	0.867	0.829	275.25	82.768
ce	s1	b3	SALINE1	W	outcome	1	0.971	302.5	67.116
ce	s1	b4	SALINE1	W	outcome	1	0.971	218	125.012
ce	s1	b1	SALINE1	A	outcome	0.933	0.943	246.25	69.451
ce	s1	b2	SALINE1	A	outcome	0.933	1	262	86.196
ce	s1	b3	SALINE1	A	outcome	0.8	0.914	233.5	66.079
ce	s1	b4	SALINE1	A	outcome	0.933	0.886	243.5	72.926
ce	s1	b1	SALINE1	T	outcome	1	0.886	252.5	40.49
ce	s1	b2	SALINE1	T	outcome	1	0.943	235.5	58.011
ce	s2	b1	SALINE1	F	outcome	0.4	0.829	325.75	78.529
ce	s2	b2	SALINE1	F	outcome	0.667	0.8	293.5	77.007
ce	s2	b3	SALINE1	F	outcome	1	0.914	232.5	49.79
ce	s2	b4	SALINE1	F	outcome	1	0.914	246.5	36.653
ce	s2	b1	SALINE1	T	outcome	0.933	0.971	248.25	50.678
ce	s2	b2	SALINE1	T	outcome	1	1	224.5	35.831
ce	s2	b3	SALINE1	T	outcome	1	1	216	26.428
ce	s2	b4	SALINE1	T	outcome	0.933	1	224	47.012
ce	s2	b1	SALINE1	N	outcome	0.8	0.886	256.5	81.247
ce	s2	b2	SALINE1	N	outcome	1	0.829	276.5	71.623
ce	s2	b3	SALINE1	N	outcome	0.933	0.971	249	46.359
ce	s2	b4	SALINE1	N	outcome	0.933	0.886	259.5	67.523
ce	s2	b1	SALINE1	W	outcome	1	0.886	236	43.978
ce	s2	b2	SALINE1	W	outcome	1	0.886	225.5	43.244
ce	s2	b3	SALINE1	W	outcome	1	0.829	276	38.051
ce	s2	b4	SALINE1	W	outcome	1	0.914	241.5	54.667
ce	s2	b1	SALINE1	X	outcome	1	0.943	248	52.595
ce	s2	b2	SALINE1	X	outcome	1	1	222.5	41.366
ce	s2	b3	SALINE1	X	outcome	1	0.971	225.5	36.684
ce	s2	b4	SALINE1	X	outcome	1	1	218.5	46.168
ce	s2	b1	SALINE1	I	outcome	1	0.914	221.5	32.216
ce	s2	b2	SALINE1	I	outcome	1	1	238	43.183
ce	s2	b3	SALINE1	I	outcome	1	0.971	218	46.333
ce	s2	b4	SALINE1	I	outcome	1	1	227	56.287
ce	s2	b1	SALINE1	J	outcome	1	0.971	218.5	62.154
ce	s2	b2	SALINE1	J	outcome	0.933	0.943	239.5	68.251
ce	s2	b3	SALINE1	J	outcome	1	0.943	232.5	38.455
ce	s2	b4	SALINE1	J	outcome	0.933	0.971	219	57.202
ce	s2	b1	SALINE1	X	outcome	1	0.971	245.5	63.153
ce	s2	b2	SALINE1	X	outcome	1	0.971	245	36.001
ce	s2	b3	SALINE1	X	outcome	0.8	0.914	233.5	79.671
ce	s2	b4	SALINE1	X	outcome	1	0.971	203.5	50.423
ce	s2	b1	SALINE1	N	outcome	0.867	0.8	305.5	69.433
ce	s2	b2	SALINE1	N	outcome	1	0.857	249.5	43.494
ce	s2	b3	SALINE1	N	outcome	0.933	0.971	268.5	57.119
ce	s2	b4	SALINE1	N	outcome	0.933	0.829	266.25	37.04
ce	s2	b1	SALINE1	M	outcome	1	0.857	284	58.139
ce	s2	b2	SALINE1	M	outcome	0.933	0.771	301.5	64.829
ce	s2	b3	SALINE1	M	outcome	0.6	0.886	253	69.057
ce	s2	b4	SALINE1	M	outcome	0.867	0.829	279	36.518
ce	s2	b1	SALINE1	L	outcome	0.867	0.943	265.75	59.263
ce	s2	b2	SALINE1	L	outcome	1	0.971	241.5	57.557
ce	s2	b3	SALINE1	L	outcome	1	0.886	230	44.326
ce	s2	b4	SALINE1	L	outcome	1	0.943	233	45.618
ce	s2	b1	SALINE1	I	outcome	1	0.914	218.5	63.33
ce	s2	b2	SALINE1	I	outcome	1	0.914	255	55.718
ce	s2	b3	SALINE1	I	outcome	0.933	0.914	205.5	55.605
ce	s2	b4	SALINE1	I	outcome	0.867	0.914	241.5	61.951
ce	s2	b1	SALINE1	E	outcome	1	0.8	212	64.194
ce	s2	b2	SALINE1	E	outcome	1	0.943	273.5	63.712
ce	s2	b3	SALINE1	E	outcome	1	0.914	283	50.123
ce	s2	b4	SALINE1	E	outcome	1	0.914	287.5	58.995
ce	s2	b1	SALINE1	W	outcome	0.667	0.857	218	26.22
ce	s1	b1	ATX0,5	J	outcome	0.533	0.829	335.5	79.832
ce	s1	b2	ATX0,5	J	outcome	0.8	0.943	295.5	55.97
ce	s1	b3	ATX0,5	J	outcome	1	1	217.5	32.875
ce	s1	b4	ATX0,5	J	outcome	0.933	1	223.5	110.327
ce	s1	b1	ATX0,5	W	outcome	0	0.914	NA	NA
ce	s1	b2	ATX0,5	W	outcome	0.533	0.914	238.75	53.615
ce	s1	b3	ATX0,5	W	outcome	0.933	0.943	292	79.83
ce	s1	b4	ATX0,5	W	outcome	0.933	1	299	66.542
ce	s1	b1	ATX0,5	P	outcome	0.867	0.943	274.5	52.478
ce	s1	b2	ATX0,5	P	outcome	0.733	1	221.25	86.494
ce	s1	b3	ATX0,5	P	outcome	1	1	213	69.1
ce	s1	b4	ATX0,5	P	outcome	0.933	0.971	242	56.823
ce	s1	b1	ATX0,5	N	outcome	0.933	0.886	241.5	92.055
ce	s1	b2	ATX0,5	N	outcome	0.933	0.886	259.5	72.13
ce	s1	b3	ATX0,5	N	outcome	0.933	0.943	308.5	78.943
ce	s1	b4	ATX0,5	N	outcome	0.867	0.943	368.75	99.491
ce	s1	b1	ATX0,5	X	outcome	0.867	0.943	269	90.282
ce	s1	b2	ATX0,5	X	outcome	1	0.943	276	63.002
ce	s1	b3	ATX0,5	X	outcome	1	0.943	287.5	76.684
ce	s1	b4	ATX0,5	X	outcome	0.867	1	284.5	77.715
ce	s1	b1	ATX0,5	E	outcome	0.933	0.886	316	68.34
ce	s1	b2	ATX0,5	E	outcome	1	0.914	272.5	53.948
ce	s1	b3	ATX0,5	E	outcome	0.933	0.914	298.5	51.802
ce	s1	b4	ATX0,5	E	outcome	0.933	0.943	312.5	67.206
ce	s1	b1	ATX0,5	T	outcome	0.933	0.914	253.5	111.674
ce	s1	b2	ATX0,5	T	outcome	0.867	0.886	332.5	78.259
ce	s1	b3	ATX0,5	T	outcome	0.933	1	218	83.104
ce	s1	b4	ATX0,5	T	outcome	0.933	0.971	317	95.68
ce	s1	b1	ATX0,5	I	outcome	1	0.943	241.5	91.846
ce	s1	b2	ATX0,5	I	outcome	0.933	0.971	207	65.567
ce	s1	b3	ATX0,5	I	outcome	0.933	0.943	252.5	75.167
ce	s1	b4	ATX0,5	I	outcome	0.933	0.914	319	98.954
ce	s1	b1	ATX0,5	H	outcome	0.933	0.914	237	75.825
ce	s1	b2	ATX0,5	H	outcome	0.8	0.971	269.5	62.058
ce	s1	b3	ATX0,5	H	outcome	0.867	1	305	111.522
ce	s1	b4	ATX0,5	H	outcome	1	1	282	94.711
ce	s1	b1	ATX0,5	M	outcome	0.733	0.743	310.25	71.666
ce	s1	b2	ATX0,5	M	outcome	1	0.857	300	74.552
ce	s1	b3	ATX0,5	M	outcome	0.8	0.886	238	84.105
ce	s1	b4	ATX0,5	M	outcome	0.867	0.971	245.25	92.85
ce	s1	b1	ATX0,5	H	outcome	0.933	0.943	270.75	73.945
ce	s1	b2	ATX0,5	H	outcome	1	1	218.5	57.21
ce	s1	b3	ATX0,5	H	outcome	0.867	0.971	290.75	88.731
ce	s1	b4	ATX0,5	H	outcome	1	1	210	63.05
ce	s1	b1	ATX0,5	F	outcome	0.933	0.857	268.5	84.948
ce	s1	b2	ATX0,5	F	outcome	0.933	0.914	246.25	52.301
ce	s1	b3	ATX0,5	F	outcome	1	0.914	255.5	63.133
ce	s1	b4	ATX0,5	F	outcome	0.933	0.914	217.75	61.558
ce	s1	b1	ATX0,5	I	outcome	0.8	0.914	235.75	72.966
ce	s1	b2	ATX0,5	I	outcome	1	0.971	278.5	60.618
ce	s1	b3	ATX0,5	I	outcome	1	1	298	75.557
ce	s1	b4	ATX0,5	I	outcome	0.867	0.943	275.5	99.059
ce	s3	b1	SALINE1	A	outcome	0.2	0.886	449.25	149.989
ce	s3	b2	SALINE1	A	outcome	0.667	0.857	239.5	88.712
ce	s3	b3	SALINE1	A	outcome	0.733	0.914	228.5	56.011
ce	s3	b4	SALINE1	A	outcome	0.867	1	293	89.634
ce	s3	b1	SALINE1	X	outcome	0.8	0.971	240.5	97.889
ce	s3	b2	SALINE1	X	outcome	0.667	0.886	299	67.435
ce	s3	b3	SALINE1	X	outcome	0.733	1	231.5	102.925
ce	s3	b4	SALINE1	X	outcome	0.667	0.943	275	109.606
ce	s3	b1	SALINE1	N	outcome	0.6	0.743	270.5	74.248
ce	s3	b2	SALINE1	N	outcome	0.6	0.8	341.5	105.904
ce	s3	b3	SALINE1	N	outcome	0.533	0.6	275	61.563
ce	s3	b4	SALINE1	N	outcome	1	0.914	275.5	73.402
ce	s3	b1	SALINE1	M	outcome	0.667	0.886	271	146.649
ce	s3	b2	SALINE1	M	outcome	0.933	0.914	327	82.129
ce	s3	b3	SALINE1	M	outcome	0.933	0.943	288	107.429
ce	s3	b4	SALINE1	M	outcome	0.467	1	260	172.788
ce	s3	b1	SALINE1	E	outcome	0.133	0.8	573.75	211.778
ce	s3	b2	SALINE1	E	outcome	0	0.914	405	NA
ce	s4	b1	SALINE1	H	outcome	0.733	0.914	287.5	49.45
ce	s4	b2	SALINE1	H	outcome	1	0.971	217	45.048
ce	s4	b3	SALINE1	H	outcome	1	0.943	211.5	43.751
ce	s4	b4	SALINE1	H	outcome	1	0.971	217.5	58.677
ce	s4	b1	SALINE1	T	outcome	0.867	0.971	220	50.398
ce	s4	b2	SALINE1	T	outcome	1	0.971	254.5	51.813
ce	s4	b3	SALINE1	T	outcome	1	0.914	213	55.616
ce	s4	b4	SALINE1	T	outcome	1	0.943	247	50.645
ce	s4	b1	SALINE1	X	outcome	0.867	0.914	229	56.197
ce	s4	b2	SALINE1	X	outcome	0.867	0.943	292.5	82.387
ce	s4	b3	SALINE1	X	outcome	1	1	245	35.949
ce	s4	b4	SALINE1	X	outcome	1	0.914	284.5	45.524
ce	s4	b1	SALINE1	E	outcome	0.867	0.857	228.5	43.888
ce	s4	b2	SALINE1	E	outcome	1	0.914	251	53.272
ce	s4	b3	SALINE1	E	outcome	1	0.886	233	64.681
ce	s4	b4	SALINE1	E	outcome	0.933	0.914	255	58.366
ce	s4	b1	SALINE1	A	outcome	0.867	0.943	243.5	45.241
ce	s4	b2	SALINE1	A	outcome	1	0.943	228.5	44.112
ce	s4	b3	SALINE1	A	outcome	0.533	0.914	240	95.242
ce	s4	b4	SALINE1	A	outcome	0.667	0.8	260	69.165
ce	s4	b1	SALINE1	L	outcome	1	0.857	256.5	51.114
ce	s4	b2	SALINE1	L	outcome	0.933	0.886	286	44.992
ce	s4	b3	SALINE1	L	outcome	1	0.943	272.5	52.143
ce	s2	b1	ATX0,5	P	outcome	0.067	0.971	447	212.292
ce	s2	b2	ATX0,5	P	outcome	0.933	1	246.5	81.262
ce	s2	b3	ATX0,5	P	outcome	1	1	228.5	42.473
ce	s2	b4	ATX0,5	P	outcome	1	1	211	54.942
ce	s2	b1	ATX0,5	I	outcome	0.933	0.971	244.5	53.999
ce	s2	b2	ATX0,5	I	outcome	1	1	216	35.489
ce	s2	b3	ATX0,5	I	outcome	1	1	222.5	36.683
ce	s2	b4	ATX0,5	I	outcome	1	1	244	54.175
ce	s2	b1	ATX0,5	M	outcome	0.867	0.886	280.25	54.371
ce	s2	b2	ATX0,5	M	outcome	1	0.857	284	73.903
ce	s2	b3	ATX0,5	M	outcome	1	0.943	312	51.635
ce	s2	b4	ATX0,5	M	outcome	1	1	229.5	45.709
ce	s2	b1	ATX0,5	J	outcome	0.8	0.914	255	71.447
ce	s2	b2	ATX0,5	J	outcome	0.933	1	258.5	50.612
ce	s2	b3	ATX0,5	J	outcome	0.933	1	225	50.363
ce	s2	b4	ATX0,5	J	outcome	1	1	246	55.576
ce	s2	b1	ATX0,5	T	outcome	0.8	0.914	285.5	76.995
ce	s2	b2	ATX0,5	T	outcome	0.933	0.971	249	57.033
ce	s2	b3	ATX0,5	T	outcome	1	0.971	246	66.733
ce	s2	b4	ATX0,5	T	outcome	1	0.971	220.5	62.26
ce	s2	b1	ATX0,5	X	outcome	0.933	0.971	264.75	65.519
ce	s2	b2	ATX0,5	X	outcome	1	1	249	62.711
ce	s2	b3	ATX0,5	X	outcome	0.933	1	340.5	67.634
ce	s2	b4	ATX0,5	X	outcome	0.867	0.971	230	78.764
ce	s2	b1	ATX0,5	N	outcome	0.467	0.657	357.5	53.876
ce	s2	b2	ATX0,5	N	outcome	0	0.886	NA	NA
ce	s5	b1	SALINE1	F	outcome	0.667	0.886	217	64.37
ce	s5	b2	SALINE1	F	outcome	0.933	0.886	210	31.597
ce	s5	b3	SALINE1	F	outcome	0.867	0.914	210	19.279
ce	s5	b4	SALINE1	F	outcome	1	0.914	242	59.467
ce	s5	b1	SALINE1	E	outcome	1	0.914	198.5	31.859
ce	s5	b2	SALINE1	E	outcome	1	0.914	227	38.108
ce	s5	b3	SALINE1	E	outcome	1	0.914	224	39.943
ce	s5	b4	SALINE1	E	outcome	0.933	0.886	266.5	52.604
ce	s5	b1	SALINE1	T	outcome	1	0.886	255	59.919
ce	s5	b2	SALINE1	T	outcome	0.933	0.771	248	46.661
ce	s5	b3	SALINE1	T	outcome	0.533	0.771	200.25	134.239
ce	s5	b4	SALINE1	T	outcome	0.8	0.943	209.5	52.248
ce	s5	b1	SALINE1	P	outcome	1	0.886	247.5	41.367
ce	s5	b2	SALINE1	P	outcome	1	1	199.5	45.437
ce	s5	b3	SALINE1	P	outcome	0.733	0.943	256.25	58.032
ce	s5	b4	SALINE1	P	outcome	0.933	0.971	212.5	72.633
ce	s5	b1	SALINE1	L	outcome	0.867	0.8	215.25	52.561
ce	s5	b2	SALINE1	L	outcome	1	0.914	248.5	44.566
ce	s5	b3	SALINE1	L	outcome	0.667	0.886	263	70.485
ce	s3	b1	ATX0,5	A	outcome	0.333	0.8	286.75	166.7
ce	s3	b2	ATX0,5	A	outcome	0.933	1	246.75	84.457
ce	s3	b3	ATX0,5	A	outcome	0.933	1	279	65.421
ce	s3	b4	ATX0,5	A	outcome	1	0.971	250.5	47.39
ce	s3	b1	ATX0,5	F	outcome	0.867	0.914	263.5	59.538
ce	s3	b2	ATX0,5	F	outcome	1	0.886	300.5	57.22
ce	s3	b3	ATX0,5	F	outcome	1	0.914	264.5	45.254
ce	s3	b4	ATX0,5	F	outcome	0.933	0.914	321	79.422
ce	s3	b1	ATX0,5	J	outcome	1	0.943	227.5	62.646
ce	s3	b2	ATX0,5	J	outcome	1	1	223.5	59.997
ce	s3	b3	ATX0,5	J	outcome	0.8	0.971	287.25	77.709
ce	s3	b4	ATX0,5	J	outcome	0.933	1	309	85.885
ce	s6	b1	SALINE1	A	outcome	0.2	0.657	278.5	63.609
ce	s6	b2	SALINE1	A	outcome	0.8	0.943	212	50.216
ce	s6	b3	SALINE1	A	outcome	0.867	0.971	228.5	47.378
ce	s6	b4	SALINE1	A	outcome	1	1	218.5	37.347
ce	s6	b1	SALINE1	F	outcome	0.933	0.857	276.5	95.613
ce	s6	b2	SALINE1	F	outcome	0.733	0.8	245.75	55.702
ce	s6	b3	SALINE1	F	outcome	0.8	0.714	290.5	72.1
ce	s6	b4	SALINE1	F	outcome	0.933	0.857	302	53.079
ce	s6	b1	SALINE1	J	outcome	0.867	1	289	58.69
ce	s6	b2	SALINE1	J	outcome	0.933	1	272.5	64.576
ce	s6	b3	SALINE1	J	outcome	0.933	0.971	264.5	113.772
ce	s6	b4	SALINE1	J	outcome	1	0.971	221.5	54.722
ce	s6	b1	SALINE1	H	outcome	0.867	0.886	272.75	151.627
ce	s6	b2	SALINE1	H	outcome	0.533	0.914	285.75	68.414
ce	s6	b3	SALINE1	H	outcome	1	1	243.5	61.68
ce	s7	b1	SALINE1	N	outcome	0.533	0.857	258	90.949
ce	s7	b2	SALINE1	N	outcome	0.867	0.829	258.5	54.421
ce	s7	b3	SALINE1	N	outcome	0.8	0.886	264	61.524
ce	s7	b4	SALINE1	N	outcome	0.933	0.914	268.5	78.148
ce	s7	b1	SALINE1	E	outcome	0.933	0.943	269	61.068
ce	s7	b2	SALINE1	E	outcome	1	0.943	260	54.298
ce	s7	b3	SALINE1	E	outcome	1	0.943	253.5	48.177
ce	s7	b4	SALINE1	E	outcome	0.933	0.886	246.5	38.564
ce	s7	b1	SALINE1	I	outcome	1	0.857	252.5	39.378
ce	s7	b2	SALINE1	I	outcome	0.8	0.943	260	69.529
ce	s7	b3	SALINE1	I	outcome	1	0.943	233.5	56.182
ce	s7	b4	SALINE1	I	outcome	1	0.971	224.5	48.889
ce	s7	b1	SALINE1	F	outcome	0.333	0.8	271	53.707
ce	s7	b2	SALINE1	F	outcome	0.933	0.886	227.5	59.766
ce	s7	b3	SALINE1	F	outcome	0.6	0.771	244.5	44.741
ce	s8	b4	SALINE1	F	outcome	0.867	0.829	218	43.663
ce	s8	b1	SALINE1	F	outcome	0.933	0.914	220	47.469
ce	s8	b2	SALINE1	F	outcome	1	0.914	230	46.123
ce	s8	b3	SALINE1	F	outcome	1	0.886	226	59.968
ce	s8	b1	SALINE1	X	outcome	0.933	0.971	221.75	36.364
ce	s8	b2	SALINE1	X	outcome	0.867	1	240.5	46.957
ce	s8	b3	SALINE1	X	outcome	0.933	1	240.5	59.202
ce	s8	b4	SALINE1	X	outcome	1	1	244	48.993
ce	s8	b1	SALINE1	I	outcome	1	1	248	55.357
ce	s8	b2	SALINE1	I	outcome	1	0.943	209	64.719
ce	s8	b3	SALINE1	I	outcome	0.933	0.971	204	73.536
ce	s8	b4	SALINE1	I	outcome	0.933	0.829	265.5	77.241
ce	s8	b1	SALINE1	H	outcome	0.867	0.914	231	51.824
ce	s8	b2	SALINE1	H	outcome	0.333	0.829	296	168.159
ce	s8	b3	SALINE1	H	outcome	0.867	0.943	218.5	73.919
ce	s8	b4	SALINE1	H	outcome	1	0.886	294	131.815
ce	s4	b1	ATX0,5	N	outcome	0.867	0.857	267.75	60.387
ce	s4	b2	ATX0,5	N	outcome	1	0.971	218	44.086
ce	s4	b3	ATX0,5	N	outcome	0.867	0.943	217.5	78.216
ce	s4	b4	ATX0,5	N	outcome	1	0.886	237	56.531
ce	s4	b1	ATX0,5	L	outcome	0.667	0.8	324	87.459
ce	s4	b2	ATX0,5	L	outcome	1	0.971	267	72.682
ce	s4	b3	ATX0,5	L	outcome	1	0.914	262.5	46.145
ce	s4	b4	ATX0,5	L	outcome	1	0.971	218	58.972
ce	s4	b1	ATX0,5	J	outcome	1	0.914	229.5	64.032
ce	s4	b2	ATX0,5	J	outcome	1	0.943	220	71.124
ce	s4	b3	ATX0,5	J	outcome	0.933	1	217.25	47.772
ce	s4	b4	ATX0,5	J	outcome	0.933	0.943	230.5	78.95
ce	s4	b1	ATX0,5	W	outcome	0.933	0.914	220	67.023
ce	s4	b2	ATX0,5	W	outcome	0.933	0.914	242	74.298
ce	s4	b3	ATX0,5	W	outcome	0.933	0.857	300.5	82.746
ce	s4	b4	ATX0,5	W	outcome	0.867	0.943	308.5	73.593
ce	s4	b1	ATX0,5	E	outcome	0.8	0.743	245.75	62.261
ce	s4	b2	ATX0,5	E	outcome	1	0.943	218.5	51.52
ce	s4	b3	ATX0,5	E	outcome	1	0.943	241	57.24
ce	s4	b4	ATX0,5	E	outcome	1	0.943	218.5	48.077
ce	s4	b1	ATX0,5	A	outcome	0.667	0.829	218.5	78.946
ce	s4	b2	ATX0,5	A	outcome	1	1	218	58.394
ce	s4	b3	ATX0,5	A	outcome	0.933	1	270.5	58.746
ce	s4	b4	ATX0,5	A	outcome	0.867	0.943	296.5	56.628
ce	s4	b1	ATX0,5	W	outcome	0.4	0.714	215.5	35.41
ce	s4	b2	ATX0,5	W	outcome	0.867	0.914	266.5	71.501
