# Supplementary material for: Atomoxetine modulates the relationship between perceptual abilities and response bias
Source: Psychopharmacology (Berl). 2019 Aug 5;236(12):3641–53. doi: 10.1007/s00213-019-05336-7 (PMC6954008; doi:10.1007/s00213-019-05336-7)
Supplement: Supplementary file 5 — (TXT 95 kb) [file 213_2019_5336_MOESM5_ESM.txt]

subject	session	block	pharmaco	cible	task	pc_hit	pc_cr	medianRT_hit	sdRT_hit	dprime	bias	dlor
li	s1	b1	SALINE1	N	frequency	1	0.667	605	140.494	2.352	-0.744	0.504
li	s1	b2	SALINE1	N	frequency	0.971	0.8	572	130.901	2.395	-0.399	0.164
li	s1	b3	SALINE1	N	frequency	1	0.667	591	121.093	2.352	-0.744	0.504
li	s1	b4	SALINE1	N	frequency	0.971	0.667	616	128.695	2.028	-0.582	0.304
li	s1	b1	SALINE1	J	interference	1	1	382	116.714	3.756	0.328	0.179
li	s1	b2	SALINE1	J	interference	1	0.971	366	172.828	3.283	0.092	0.079
li	s1	b3	SALINE1	J	interference	1	0.943	350	105.056	3.038	-0.031	0.215
li	s1	b4	SALINE1	J	interference	1	0.857	424.5	79.665	2.583	-0.258	0.473
li	s1	b1	SALINE1	L	reference	1	0.771	498	100.36	2.278	-0.411	0.653
li	s1	b2	SALINE1	L	reference	1	0.629	450.5	99.322	1.883	-0.608	0.896
li	s1	b3	SALINE1	L	reference	0.933	0.971	668	207.723	2.901	0.283	0.09
li	s1	b4	SALINE1	L	reference	1	0.857	498	150.085	2.583	-0.258	0.473
li	s2	b1	SALINE1	E	reference	0.933	0.657	435	100.584	1.573	-0.381	0.721
li	s2	b2	SALINE1	E	reference	1	0.943	431.5	185.547	3.038	-0.031	0.215
li	s2	b3	SALINE1	E	reference	1	0.914	435	147.154	2.853	-0.123	0.318
li	s2	b4	SALINE1	E	reference	1	0.771	389	149.37	2.278	-0.411	0.653
li	s2	b1	SALINE1	T	frequency	1	0.867	673	119.745	2.952	-0.445	0.255
li	s2	b2	SALINE1	T	frequency	1	1	689	103.616	3.797	-0.022	0.125
li	s2	b3	SALINE1	T	frequency	1	1	631	96.494	3.797	-0.022	0.125
li	s2	b4	SALINE1	T	frequency	0.971	0.933	622	116.452	2.93	-0.132	0.059
li	s3	b1	SALINE1	I	interference	1	0.914	378	91.132	2.853	-0.123	0.318
li	s3	b2	SALINE1	I	interference	1	1	365	118.019	3.756	0.328	0.179
li	s3	b3	SALINE1	I	interference	1	0.914	345	105.937	2.853	-0.123	0.318
li	s3	b4	SALINE1	I	interference	1	0.886	351	178.186	2.71	-0.195	0.4
li	s3	b1	SALINE1	A	frequency	1	0.933	509	109.57	3.254	-0.294	0.121
li	s3	b2	SALINE1	A	frequency	1	0.867	568	105.934	2.952	-0.445	0.255
li	s3	b3	SALINE1	A	frequency	1	1	578	143.426	3.797	-0.022	0.125
li	s3	b4	SALINE1	A	frequency	1	0.867	544	99.666	2.952	-0.445	0.255
li	s3	b1	SALINE1	T	reference	0.867	0.286	581	159.455	0.39	-0.715	1.411
li	s3	b2	SALINE1	T	reference	1	1	480	99.33	3.756	0.328	0.179
li	s3	b3	SALINE1	T	reference	1	0.914	488	120.195	2.853	-0.123	0.318
li	s3	b4	SALINE1	T	reference	1	0.943	421	207.237	3.038	-0.031	0.215
li	s3	b1	SALINE1	H	frequency	1	0.867	631	135.635	2.952	-0.445	0.255
li	s3	b2	SALINE1	H	frequency	1	0.8	611	85.063	2.72	-0.561	0.354
li	s3	b3	SALINE1	H	frequency	1	0.6	586	204.766	2.19	-0.826	0.566
li	s3	b4	SALINE1	H	frequency	0.971	0.733	566.5	90.038	2.2	-0.496	0.24
li	s3	b1	SALINE1	M	interference	1	0.914	380	113.871	2.853	-0.123	0.318
li	s3	b2	SALINE1	M	interference	1	1	403.5	76.881	3.756	0.328	0.179
li	s3	b3	SALINE1	M	interference	1	1	448	51.328	3.756	0.328	0.179
li	s3	b4	SALINE1	M	interference	1	1	569	241.191	3.756	0.328	0.179
li	s4	b1	SALINE1	A	reference	1	0.971	413	88.531	3.283	0.092	0.079
li	s4	b2	SALINE1	A	reference	1	0.743	418	118.956	2.193	-0.453	0.704
li	s4	b3	SALINE1	A	reference	0.867	0.771	365	287.572	1.638	-0.091	0.424
li	s4	b4	SALINE1	A	reference	1	0.457	593	376.155	1.463	-0.818	1.171
li	s5	b1	SALINE1	N	reference	1	0.6	557.5	127.575	1.81	-0.645	0.942
li	s5	b2	SALINE1	N	reference	1	0.771	419	104.321	2.278	-0.411	0.653
li	s5	b3	SALINE1	N	reference	1	0.629	444	327.873	1.883	-0.608	0.896
li	s5	b4	SALINE1	N	reference	1	0.743	484	156.265	2.193	-0.453	0.704
li	s5	b1	SALINE1	W	frequency	1	0.8	554.5	194.526	2.72	-0.561	0.354
li	s5	b2	SALINE1	W	frequency	0.971	0.667	546	96.659	2.028	-0.582	0.304
li	s5	b3	SALINE1	W	frequency	1	0.6	587	198.989	2.19	-0.826	0.566
li	s5	b4	SALINE1	W	frequency	0.971	0.867	594.5	155.257	2.628	-0.283	0.069
li	s5	b1	SALINE1	P	interference	1	0.771	553	261.752	2.278	-0.411	0.653
li	s5	b2	SALINE1	P	interference	1	0.771	390	133.499	2.278	-0.411	0.653
li	s5	b3	SALINE1	P	interference	1	0.714	391.5	143.837	2.109	-0.495	0.755
li	s5	b4	SALINE1	P	interference	1	0.629	391.5	145.255	1.883	-0.608	0.896
li	s5	b1	SALINE1	T	interference	1	0.971	471.5	139.711	3.283	0.092	0.079
li	s5	b2	SALINE1	T	interference	1	1	427	105.578	3.756	0.328	0.179
li	s5	b3	SALINE1	T	interference	1	1	487.5	70.948	3.756	0.328	0.179
li	s5	b4	SALINE1	T	interference	1	1	481.5	85.797	3.756	0.328	0.179
li	s1	b1	ATX0,5	T	interference	1	1	427	100.217	3.756	0.328	0.179
li	s1	b2	ATX0,5	T	interference	1	1	398	116.277	3.756	0.328	0.179
li	s1	b3	ATX0,5	T	interference	1	1	412	103.877	3.756	0.328	0.179
li	s1	b4	ATX0,5	T	interference	1	1	399	103.281	3.756	0.328	0.179
li	s1	b1	ATX0,5	E	frequency	1	0.867	658	126.455	2.952	-0.445	0.255
li	s1	b2	ATX0,5	E	frequency	0.971	0.867	689	125.311	2.628	-0.283	0.069
li	s1	b3	ATX0,5	E	frequency	1	0.933	691	153.116	3.254	-0.294	0.121
li	s1	b4	ATX0,5	E	frequency	1	0.933	721	158.776	3.254	-0.294	0.121
li	s1	b1	ATX0,5	P	reference	0.933	0.886	424	146.142	2.327	-0.004	0.243
li	s1	b2	ATX0,5	P	reference	1	1	401	153.62	3.756	0.328	0.179
li	s1	b3	ATX0,5	P	reference	1	1	391	86.76	3.756	0.328	0.179
li	s1	b4	ATX0,5	P	reference	1	0.857	402	162.867	2.583	-0.258	0.473
li	s1	b1	ATX0,5	M	reference	1	0.771	447.5	115.089	2.278	-0.411	0.653
li	s1	b2	ATX0,5	M	reference	1	0.914	445	72.85	2.853	-0.123	0.318
li	s1	b3	ATX0,5	M	reference	1	0.914	451	219.063	2.853	-0.123	0.318
li	s1	b4	ATX0,5	M	reference	1	0.943	426.5	113.838	3.038	-0.031	0.215
li	s2	b1	ATX0,5	F	frequency	1	0.933	612	132.822	3.254	-0.294	0.121
li	s2	b2	ATX0,5	F	frequency	1	1	670	123.199	3.797	-0.022	0.125
li	s2	b3	ATX0,5	F	frequency	1	0.867	654	139.585	2.952	-0.445	0.255
li	s2	b4	ATX0,5	F	frequency	1	0.867	672	125.15	2.952	-0.445	0.255
li	s2	b1	ATX0,5	H	reference	0.533	0.743	611	83.003	0.68	0.303	0.387
li	s2	b2	ATX0,5	H	reference	1	0.886	520	103.912	2.71	-0.195	0.4
li	s2	b3	ATX0,5	H	reference	1	0.943	598	106.344	3.038	-0.031	0.215
li	s2	b4	ATX0,5	H	reference	1	1	627	84.163	3.756	0.328	0.179
li	s2	b1	ATX0,5	H	interference	1	1	404	107.468	3.756	0.328	0.179
li	s2	b2	ATX0,5	H	interference	1	1	472	95.966	3.756	0.328	0.179
li	s2	b3	ATX0,5	H	interference	1	1	472	66.871	3.756	0.328	0.179
li	s2	b4	ATX0,5	H	interference	1	1	553.5	108.907	3.756	0.328	0.179
li	s2	b1	ATX0,5	W	reference	0.733	0.743	600	115.022	1.158	0.064	0.393
li	s2	b2	ATX0,5	W	reference	0.667	0.571	606	25.936	0.539	-0.08	0.786
li	s2	b3	ATX0,5	W	reference	0.733	0.571	547.5	115.738	0.704	-0.163	0.777
li	s2	b4	ATX0,5	W	reference	0.933	0.657	524.5	106.327	1.573	-0.381	0.721
li	s3	b1	ATX0,5	J	reference	1	0.829	440	112.833	2.474	-0.313	0.537
li	s3	b2	ATX0,5	J	reference	1	0.943	442	126.044	3.038	-0.031	0.215
li	s3	b3	ATX0,5	J	reference	1	1	580	108.897	3.756	0.328	0.179
li	s3	b4	ATX0,5	J	reference	1	1	483	100.938	3.756	0.328	0.179
li	s3	b1	ATX0,5	J	frequency	1	1	657.5	127.686	3.797	-0.022	0.125
li	s3	b2	ATX0,5	J	frequency	1	1	624	127.996	3.797	-0.022	0.125
li	s3	b3	ATX0,5	J	frequency	1	0.933	669	127.008	3.254	-0.294	0.121
li	s3	b4	ATX0,5	J	frequency	1	1	655	102.533	3.797	-0.022	0.125
li	s3	b1	ATX0,5	W	interference	1	1	414	115.367	3.756	0.328	0.179
li	s3	b2	ATX0,5	W	interference	1	1	391.5	108.611	3.756	0.328	0.179
li	s3	b3	ATX0,5	W	interference	1	1	394	97.695	3.756	0.328	0.179
li	s3	b4	ATX0,5	W	interference	1	1	397	103.722	3.756	0.328	0.179
li	s3	b1	ATX0,5	P	frequency	0.971	1	513	132.236	3.473	0.14	0.301
li	s3	b2	ATX0,5	P	frequency	0.829	0.733	579	223.97	1.477	-0.135	0.237
li	s3	b3	ATX0,5	P	frequency	1	1	572	127.1	3.797	-0.022	0.125
li	s3	b4	ATX0,5	P	frequency	1	1	655	126.845	3.797	-0.022	0.125
li	s3	b1	ATX0,5	E	interference	1	0.971	393	109.021	3.283	0.092	0.079
li	s3	b2	ATX0,5	E	interference	1	0.914	364	119.001	2.853	-0.123	0.318
li	s3	b3	ATX0,5	E	interference	1	0.971	417	128.499	3.283	0.092	0.079
li	s3	b4	ATX0,5	E	interference	1	0.857	414	126.126	2.583	-0.258	0.473
li	s3	b1	ATX0,5	X	reference	0.933	0.829	496	207.143	2.092	-0.122	0.386
li	s3	b2	ATX0,5	X	reference	1	1	489	131.404	3.756	0.328	0.179
li	s3	b3	ATX0,5	X	reference	0.8	0.714	459	120.163	1.258	-0.07	0.49
li	s3	b4	ATX0,5	X	reference	1	0.914	581	116.01	2.853	-0.123	0.318
li	s4	b1	ATX0,5	F	interference	1	1	382.5	121.091	3.756	0.328	0.179
li	s4	b2	ATX0,5	F	interference	1	1	377	99.528	3.756	0.328	0.179
li	s4	b3	ATX0,5	F	interference	1	1	370	129.078	3.756	0.328	0.179
li	s4	b4	ATX0,5	F	interference	1	0.971	387	117.244	3.283	0.092	0.079
li	s4	b1	ATX0,5	F	reference	1	0.971	401	126.81	3.283	0.092	0.079
li	s4	b2	ATX0,5	F	reference	1	0.971	415	140.969	3.283	0.092	0.079
li	s4	b3	ATX0,5	F	reference	1	1	434	145.463	3.756	0.328	0.179
li	s4	b4	ATX0,5	F	reference	1	0.943	440	111.98	3.038	-0.031	0.215
li	s4	b1	ATX0,5	I	frequency	1	1	693	151.018	3.797	-0.022	0.125
li	s4	b2	ATX0,5	I	frequency	1	0.933	696	135.201	3.254	-0.294	0.121
li	s4	b3	ATX0,5	I	frequency	1	0.933	689	162.986	3.254	-0.294	0.121
li	s4	b4	ATX0,5	I	frequency	1	0.933	705.5	165.103	3.254	-0.294	0.121
li	s4	b1	ATX0,5	I	reference	1	0.971	460	128.831	3.283	0.092	0.079
li	s4	b2	ATX0,5	I	reference	1	0.971	498	117.245	3.283	0.092	0.079
li	s4	b3	ATX0,5	I	reference	1	1	495.5	106.953	3.756	0.328	0.179
li	s4	b4	ATX0,5	I	reference	0.933	0.943	585	118.637	2.656	0.16	0.05
li	s4	b1	ATX0,5	A	frequency	1	1	700	131.309	3.797	-0.022	0.125
li	s4	b2	ATX0,5	A	frequency	1	1	741	97.131	3.797	-0.022	0.125
li	s4	b3	ATX0,5	A	frequency	1	1	710	153.132	3.797	-0.022	0.125
li	s4	b4	ATX0,5	A	frequency	1	1	719.5	140.857	3.797	-0.022	0.125
li	s4	b1	ATX0,5	L	interference	1	1	488.5	131.585	3.756	0.328	0.179
li	s4	b2	ATX0,5	L	interference	0.8	1	642	120.978	2.904	0.754	0.56
li	s4	b3	ATX0,5	L	interference	0.867	1	757.5	128.072	3.115	0.648	0.468
li	s4	b4	ATX0,5	L	interference	0.8	0.971	610	144.888	2.432	0.517	0.286
li	s5	b1	ATX0,5	N	frequency	0.914	0.6	603	130.951	1.496	-0.479	0.102
li	s5	b2	ATX0,5	N	frequency	1	0.733	555	110.718	2.524	-0.658	0.435
li	s5	b3	ATX0,5	N	frequency	1	0.8	536	106.784	2.72	-0.561	0.354
li	s5	b4	ATX0,5	N	frequency	1	0.667	550	93.011	2.352	-0.744	0.504
li	s5	b1	ATX0,5	J	interference	1	0.971	412	124.809	3.283	0.092	0.079
li	s5	b2	ATX0,5	J	interference	1	0.886	342	116.103	2.71	-0.195	0.4
li	s5	b3	ATX0,5	J	interference	1	0.943	370	158.392	3.038	-0.031	0.215
li	s5	b4	ATX0,5	J	interference	1	0.914	337.5	136.645	2.853	-0.123	0.318
li	s5	b1	ATX0,5	L	reference	1	0.914	444	112.54	2.853	-0.123	0.318
li	s5	b2	ATX0,5	L	reference	1	0.971	438	128.997	3.283	0.092	0.079
li	s5	b3	ATX0,5	L	reference	1	0.8	411	107.532	2.372	-0.364	0.597
li	s5	b4	ATX0,5	L	reference	1	0.886	490.5	118.681	2.71	-0.195	0.4
li	s5	b1	ATX0,5	E	reference	0.867	0.857	485	123.786	1.943	0.062	0.224
li	s5	b2	ATX0,5	E	reference	1	0.943	425	155.633	3.038	-0.031	0.215
li	s5	b3	ATX0,5	E	reference	1	0.971	438	130.474	3.283	0.092	0.079
li	s5	b4	ATX0,5	E	reference	1	0.886	401	145.504	2.71	-0.195	0.4
li	s5	b1	ATX0,5	T	frequency	0.971	0.933	602	81.046	2.93	-0.132	0.059
li	s5	b2	ATX0,5	T	frequency	1	0.933	612	82.853	3.254	-0.294	0.121
li	s5	b3	ATX0,5	T	frequency	0.971	1	602	84.88	3.473	0.14	0.301
li	s5	b4	ATX0,5	T	frequency	0.971	1	629	81.865	3.473	0.14	0.301
li	s5	b1	ATX0,5	N	interference	1	1	523	61.98	3.756	0.328	0.179
li	s5	b2	ATX0,5	N	interference	1	1	576.5	120.043	3.756	0.328	0.179
li	s5	b3	ATX0,5	N	interference	1	1	568	49.29	3.756	0.328	0.179
li	s5	b4	ATX0,5	N	interference	1	1	635	88.876	3.756	0.328	0.179
li	s5	b1	ATX0,5	I	interference	1	1	493.5	100.077	3.756	0.328	0.179
li	s5	b2	ATX0,5	I	interference	1	0.971	501	110.643	3.283	0.092	0.079
li	s5	b3	ATX0,5	I	interference	1	1	497	88.414	3.756	0.328	0.179
li	s5	b4	ATX0,5	I	interference	1	1	512.5	109.007	3.756	0.328	0.179
li	s5	b1	ATX0,5	M	frequency	1	1	689	134.644	3.797	-0.022	0.125
li	s5	b2	ATX0,5	M	frequency	1	0.933	738	138.465	3.254	-0.294	0.121
li	s5	b3	ATX0,5	M	frequency	1	1	696	130.029	3.797	-0.022	0.125
li	s5	b4	ATX0,5	M	frequency	0.971	1	705	127.987	3.473	0.14	0.301
li	s1	b1	ATX0,1	H	reference	1	0.771	497	148.31	2.278	-0.411	0.653
li	s1	b2	ATX0,1	H	reference	1	0.886	494	121.976	2.71	-0.195	0.4
li	s1	b3	ATX0,1	H	reference	1	1	517	105.115	3.756	0.328	0.179
li	s1	b4	ATX0,1	H	reference	1	1	569	87.193	3.756	0.328	0.179
li	s1	b1	ATX0,1	H	interference	1	0.943	527	169.159	3.038	-0.031	0.215
li	s1	b2	ATX0,1	H	interference	1	0.943	407	104.523	3.038	-0.031	0.215
li	s1	b3	ATX0,1	H	interference	1	0.971	369	130.85	3.283	0.092	0.079
li	s1	b4	ATX0,1	H	interference	1	0.514	346	139.624	1.601	-0.749	1.079
li	s2	b1	ATX0,1	W	reference	0.6	0.914	643	161.311	1.495	0.556	0.176
li	s2	b2	ATX0,1	W	reference	0.933	0.857	497	89.672	2.2	-0.067	0.32
li	s2	b3	ATX0,1	W	reference	0.867	0.857	516	91.196	1.943	0.062	0.224
li	s2	b4	ATX0,1	W	reference	1	0.857	526.5	96.659	2.583	-0.258	0.473
li	s2	b1	ATX0,1	L	frequency	1	1	645	122.249	3.797	-0.022	0.125
li	s2	b2	ATX0,1	L	frequency	1	0.933	691	121.411	3.254	-0.294	0.121
li	s2	b3	ATX0,1	L	frequency	1	0.933	681.5	127.462	3.254	-0.294	0.121
li	s2	b4	ATX0,1	L	frequency	1	0.933	719	133.159	3.254	-0.294	0.121
li	s2	b1	ATX0,1	X	interference	1	0.971	414.5	119.822	3.283	0.092	0.079
li	s2	b2	ATX0,1	X	interference	1	1	414	128	3.756	0.328	0.179
li	s2	b3	ATX0,1	X	interference	1	0.971	398	232.954	3.283	0.092	0.079
li	s2	b4	ATX0,1	X	interference	1	0.743	496.5	214.791	2.193	-0.453	0.704
li	s2	b1	ATX0,1	J	reference	1	0.6	407	117.735	1.81	-0.645	0.942
li	s2	b2	ATX0,1	J	reference	0.933	0.971	466	107.981	2.901	0.283	0.09
li	s2	b3	ATX0,1	J	reference	1	0.943	392	36.565	3.038	-0.031	0.215
li	s2	b4	ATX0,1	J	reference	1	0.971	424	137.083	3.283	0.092	0.079
li	s2	b1	ATX0,1	J	frequency	1	1	552	103.114	3.797	-0.022	0.125
li	s2	b2	ATX0,1	J	frequency	1	0.867	573	113.789	2.952	-0.445	0.255
li	s2	b3	ATX0,1	J	frequency	1	1	623	70.845	3.797	-0.022	0.125
li	s2	b4	ATX0,1	J	frequency	0.914	0.667	642	86.959	1.659	-0.398	0.059
li	s3	b1	ATX0,1	W	interference	1	1	379	120.219	3.756	0.328	0.179
li	s3	b2	ATX0,1	W	interference	1	0.886	323	133.224	2.71	-0.195	0.4
li	s3	b3	ATX0,1	W	interference	1	0.914	306	110.694	2.853	-0.123	0.318
li	s3	b4	ATX0,1	W	interference	1	0.914	357	134.041	2.853	-0.123	0.318
li	s3	b1	ATX0,1	P	frequency	1	0.933	462	122.246	3.254	-0.294	0.121
li	s3	b2	ATX0,1	P	frequency	1	1	559	107.079	3.797	-0.022	0.125
li	s3	b3	ATX0,1	P	frequency	1	0.867	577	95.158	2.952	-0.445	0.255
li	s3	b4	ATX0,1	P	frequency	1	1	581.5	92.999	3.797	-0.022	0.125
li	s3	b1	ATX0,1	E	interference	1	0.914	371.5	134.72	2.853	-0.123	0.318
li	s3	b2	ATX0,1	E	interference	1	0.886	379	118.291	2.71	-0.195	0.4
li	s3	b3	ATX0,1	E	interference	1	0.714	549	146.915	2.109	-0.495	0.755
li	s3	b4	ATX0,1	E	interference	1	0.886	363.5	123.948	2.71	-0.195	0.4
li	s3	b1	ATX0,1	X	reference	0.933	0.743	418	129.766	1.81	-0.262	0.564
li	s3	b2	ATX0,1	X	reference	0.933	0.886	448	144.268	2.327	-0.004	0.243
li	s3	b3	ATX0,1	X	reference	1	1	394	93.96	3.756	0.328	0.179
li	s3	b4	ATX0,1	X	reference	1	1	385.5	157.775	3.756	0.328	0.179
li	s3	b1	ATX0,1	F	interference	1	0.971	408.5	121.498	3.283	0.092	0.079
li	s3	b2	ATX0,1	F	interference	1	1	407.5	106.032	3.756	0.328	0.179
li	s3	b3	ATX0,1	F	interference	1	0.971	429.5	95.143	3.283	0.092	0.079
li	s3	b4	ATX0,1	F	interference	1	1	420	90.407	3.756	0.328	0.179
li	s3	b1	ATX0,1	F	reference	1	0.886	567	190.669	2.71	-0.195	0.4
li	s3	b2	ATX0,1	F	reference	1	0.914	457.5	99.562	2.853	-0.123	0.318
li	s3	b3	ATX0,1	F	reference	1	0.829	495.5	97.568	2.474	-0.313	0.537
li	s3	b4	ATX0,1	F	reference	1	0.943	455	139.151	3.038	-0.031	0.215
li	s4	b1	ATX0,1	I	frequency	1	0.933	549.5	114.189	3.254	-0.294	0.121
li	s4	b2	ATX0,1	I	frequency	1	0.933	545	124.172	3.254	-0.294	0.121
li	s4	b3	ATX0,1	I	frequency	1	0.933	580	107.345	3.254	-0.294	0.121
li	s4	b4	ATX0,1	I	frequency	1	1	569	91.089	3.797	-0.022	0.125
li	s4	b1	ATX0,1	I	reference	1	0.971	418	121.911	3.283	0.092	0.079
li	s4	b2	ATX0,1	I	reference	1	1	400	111.387	3.756	0.328	0.179
li	s4	b3	ATX0,1	I	reference	1	0.943	427	139.842	3.038	-0.031	0.215
li	s4	b4	ATX0,1	I	reference	0.933	0.714	451.5	104.335	1.727	-0.304	0.618
li	s4	b1	ATX0,1	A	frequency	1	0.867	551.5	101.79	2.952	-0.445	0.255
li	s4	b2	ATX0,1	A	frequency	1	1	548	78.546	3.797	-0.022	0.125
li	s4	b3	ATX0,1	A	frequency	0.971	0.933	560.5	103.69	2.93	-0.132	0.059
li	s4	b4	ATX0,1	A	frequency	1	1	607	57.861	3.797	-0.022	0.125
li	s4	b1	ATX0,1	L	interference	1	0.971	399	265.992	3.283	0.092	0.079
li	s4	b2	ATX0,1	L	interference	1	0.914	368	159.606	2.853	-0.123	0.318
li	s4	b3	ATX0,1	L	interference	1	0.914	397	260.146	2.853	-0.123	0.318
li	s4	b4	ATX0,1	L	interference	0.933	0.914	390.5	141.563	2.471	0.068	0.158
li	s1	b1	ATX0,75	N	frequency	1	0.733	655	123.349	2.524	-0.658	0.435
li	s1	b2	ATX0,75	N	frequency	1	0.867	652	91.641	2.952	-0.445	0.255
li	s1	b3	ATX0,75	N	frequency	0.971	0.733	612	150.814	2.2	-0.496	0.24
li	s1	b4	ATX0,75	N	frequency	0.943	0.733	631	97.701	1.995	-0.394	0.112
li	s1	b1	ATX0,75	J	interference	1	1	341	107.852	3.756	0.328	0.179
li	s1	b2	ATX0,75	J	interference	1	0.971	350	158.888	3.283	0.092	0.079
li	s1	b3	ATX0,75	J	interference	1	0.971	360	166.858	3.283	0.092	0.079
li	s1	b4	ATX0,75	J	interference	1	1	432	171.485	3.756	0.328	0.179
li	s1	b1	ATX0,75	L	reference	1	1	505	128.822	3.756	0.328	0.179
li	s1	b2	ATX0,75	L	reference	1	0.914	455	156.658	2.853	-0.123	0.318
li	s1	b3	ATX0,75	L	reference	1	1	471	148.606	3.756	0.328	0.179
li	s1	b4	ATX0,75	L	reference	1	1	466	135.933	3.756	0.328	0.179
li	s1	b1	ATX0,75	E	reference	0.933	0.943	465	117.766	2.656	0.16	0.05
li	s1	b2	ATX0,75	E	reference	1	0.943	410	173.877	3.038	-0.031	0.215
li	s1	b3	ATX0,75	E	reference	1	0.914	425	154.243	2.853	-0.123	0.318
li	s1	b4	ATX0,75	E	reference	1	0.943	438.5	129.411	3.038	-0.031	0.215
li	s1	b1	ATX0,75	T	frequency	0.943	1	612	88.309	3.268	0.242	0.413
li	s1	b2	ATX0,75	T	frequency	1	0.933	647	81.964	3.254	-0.294	0.121
li	s1	b3	ATX0,75	T	frequency	1	1	669	102.847	3.797	-0.022	0.125
li	s1	b4	ATX0,75	T	frequency	1	0.867	647	86.947	2.952	-0.445	0.255
li	s1	b1	ATX0,75	N	interference	1	1	386	139.134	3.756	0.328	0.179
li	s1	b2	ATX0,75	N	interference	1	1	431	148.979	3.756	0.328	0.179
li	s1	b3	ATX0,75	N	interference	1	1	393	136.538	3.756	0.328	0.179
li	s1	b4	ATX0,75	N	interference	0.933	0.943	395	165.134	2.656	0.16	0.05
li	s1	b1	ATX0,75	I	interference	1	0.971	364	183.866	3.283	0.092	0.079
li	s1	b2	ATX0,75	I	interference	1	1	384	157.711	3.756	0.328	0.179
li	s1	b3	ATX0,75	I	interference	1	1	386	130.775	3.756	0.328	0.179
li	s1	b4	ATX0,75	I	interference	1	1	517	176.412	3.756	0.328	0.179
li	s1	b1	ATX0,75	M	frequency	1	0.933	655.5	113.722	3.254	-0.294	0.121
li	s1	b2	ATX0,75	M	frequency	1	0.867	651	112.472	2.952	-0.445	0.255
li	s1	b3	ATX0,75	M	frequency	0.971	0.867	646	101.946	2.628	-0.283	0.069
li	s1	b4	ATX0,75	M	frequency	1	0.8	619	116.906	2.72	-0.561	0.354
li	s1	b1	ATX0,75	T	reference	1	0.771	676	91.63	2.278	-0.411	0.653
li	s1	b2	ATX0,75	T	reference	1	1	497	136.192	3.756	0.328	0.179
li	s1	b3	ATX0,75	T	reference	1	1	499	140.55	3.756	0.328	0.179
li	s1	b4	ATX0,75	T	reference	1	0.971	476	167.979	3.283	0.092	0.079
li	s1	b1	ATX0,75	H	frequency	1	0.867	613	86.898	2.952	-0.445	0.255
li	s1	b2	ATX0,75	H	frequency	1	0.867	648	90.638	2.952	-0.445	0.255
li	s1	b3	ATX0,75	H	frequency	0.829	0.733	666.5	155.651	1.477	-0.135	0.237
li	s1	b4	ATX0,75	H	frequency	0.943	1	666.5	90.794	3.268	0.242	0.413
li	s1	b1	ATX0,75	M	interference	1	1	387	154.683	3.756	0.328	0.179
li	s1	b2	ATX0,75	M	interference	1	1	381	184.679	3.756	0.328	0.179
li	s1	b3	ATX0,75	M	interference	1	1	402	146.969	3.756	0.328	0.179
li	s1	b4	ATX0,75	M	interference	1	1	406	158.325	3.756	0.328	0.179
li	s1	b1	ATX0,75	M	reference	0.733	0.943	395	315.173	2.003	0.487	0.205
li	s1	b2	ATX0,75	M	reference	1	1	695	175.75	3.756	0.328	0.179
li	s1	b3	ATX0,75	M	reference	1	1	485	182.536	3.756	0.328	0.179
li	s1	b4	ATX0,75	M	reference	1	1	389	169.613	3.756	0.328	0.179
li	s2	b1	ATX0,75	A	reference	1	0.971	423	97.6	3.283	0.092	0.079
li	s2	b2	ATX0,75	A	reference	1	1	415.5	138.417	3.756	0.328	0.179
li	s2	b3	ATX0,75	A	reference	1	1	388	121.094	3.756	0.328	0.179
li	s2	b4	ATX0,75	A	reference	1	1	388	131.042	3.756	0.328	0.179
li	s2	b1	ATX0,75	N	reference	0.933	0.714	583.5	148.003	1.727	-0.304	0.618
li	s2	b2	ATX0,75	N	reference	1	0.829	655	128.972	2.474	-0.313	0.537
li	s2	b3	ATX0,75	N	reference	1	0.829	545	123.753	2.474	-0.313	0.537
li	s2	b4	ATX0,75	N	reference	0.933	0.771	507	210.024	1.896	-0.22	0.509
li	s2	b1	ATX0,75	W	frequency	0.971	0.8	583	81.494	2.395	-0.399	0.164
li	s2	b2	ATX0,75	W	frequency	0.943	0.667	561	80.291	1.823	-0.48	0.17
li	s2	b3	ATX0,75	W	frequency	0.971	0.8	558.5	79.987	2.395	-0.399	0.164
li	s2	b4	ATX0,75	W	frequency	0.971	0.733	594	111.794	2.2	-0.496	0.24
li	s2	b1	ATX0,75	P	interference	1	1	342	103.902	3.756	0.328	0.179
li	s2	b2	ATX0,75	P	interference	1	1	342	123.756	3.756	0.328	0.179
li	s2	b3	ATX0,75	P	interference	1	1	347	148.383	3.756	0.328	0.179
li	s2	b4	ATX0,75	P	interference	1	1	641	158.351	3.756	0.328	0.179
li	s2	b1	ATX0,75	T	interference	1	0.971	370	141.139	3.283	0.092	0.079
li	s2	b2	ATX0,75	T	interference	1	1	387	149.307	3.756	0.328	0.179
li	s2	b3	ATX0,75	T	interference	1	1	364.5	165.555	3.756	0.328	0.179
li	s2	b4	ATX0,75	T	interference	1	0.971	368	116.472	3.283	0.092	0.079
li	s2	b1	ATX0,75	E	frequency	1	0.933	594	96.768	3.254	-0.294	0.121
li	s2	b2	ATX0,75	E	frequency	1	0.933	605	68.488	3.254	-0.294	0.121
li	s2	b3	ATX0,75	E	frequency	1	0.8	619	80.771	2.72	-0.561	0.354
li	s2	b4	ATX0,75	E	frequency	0.971	0.933	632.5	57.801	2.93	-0.132	0.059
li	s3	b1	ATX0,75	P	reference	1	0.857	411	123.566	2.583	-0.258	0.473
li	s3	b2	ATX0,75	P	reference	1	1	366	142.961	3.756	0.328	0.179
li	s3	b3	ATX0,75	P	reference	1	1	339.5	92.053	3.756	0.328	0.179
li	s3	b4	ATX0,75	P	reference	1	1	369	128.226	3.756	0.328	0.179
li	s3	b1	ATX0,75	M	reference	0.667	0.743	609	104.408	0.992	0.147	0.374
li	s3	b2	ATX0,75	M	reference	1	0.886	451	74.245	2.71	-0.195	0.4
li	s3	b3	ATX0,75	M	reference	0.867	0.971	464	107.069	2.643	0.412	0.2
li	s3	b4	ATX0,75	M	reference	1	0.914	455.5	118.313	2.853	-0.123	0.318
li	s3	b1	ATX0,75	M	interference	1	1	384	139.906	3.756	0.328	0.179
li	s3	b2	ATX0,75	M	interference	1	1	370	142.434	3.756	0.328	0.179
li	s3	b3	ATX0,75	M	interference	1	1	339	114.405	3.756	0.328	0.179
li	s3	b4	ATX0,75	M	interference	1	1	358.5	110.912	3.756	0.328	0.179
li	s3	b1	ATX0,75	X	frequency	1	0.667	575	99.399	2.352	-0.744	0.504
li	s3	b2	ATX0,75	X	frequency	1	1	608	79.938	3.797	-0.022	0.125
li	s3	b3	ATX0,75	X	frequency	0.971	1	645	82.532	3.473	0.14	0.301
li	s3	b4	ATX0,75	X	frequency	1	0.933	634.5	76.722	3.254	-0.294	0.121
li	s3	b1	ATX0,75	F	frequency	0.943	0.867	586.5	93.832	2.423	-0.18	0.051
li	s3	b2	ATX0,75	F	frequency	1	0.8	612.5	94.966	2.72	-0.561	0.354
li	s3	b3	ATX0,75	F	frequency	1	0.8	623	69.04	2.72	-0.561	0.354
li	s3	b4	ATX0,75	F	frequency	1	0.733	613	73.071	2.524	-0.658	0.435
li	s3	b1	ATX0,75	H	reference	0.867	0.6	494	106.911	1.17	-0.325	0.76
li	s3	b2	ATX0,75	H	reference	1	0.943	443.5	132.146	3.038	-0.031	0.215
li	s3	b3	ATX0,75	H	reference	1	1	487.5	132.314	3.756	0.328	0.179
li	s3	b4	ATX0,75	H	reference	1	1	538	123.367	3.756	0.328	0.179
li	s3	b1	ATX0,75	H	interference	1	1	385.5	130.982	3.756	0.328	0.179
li	s3	b2	ATX0,75	H	interference	1	1	361	148.549	3.756	0.328	0.179
li	s3	b3	ATX0,75	H	interference	1	0.943	361	126.596	3.038	-0.031	0.215
li	s3	b4	ATX0,75	H	interference	1	1	388	105.596	3.756	0.328	0.179
li	s4	b1	ATX0,75	W	reference	0.667	0.857	548	133.68	1.382	0.342	0.061
li	s4	b2	ATX0,75	W	reference	1	0.886	505	98.113	2.71	-0.195	0.4
li	s4	b3	ATX0,75	W	reference	0.867	0.971	507.5	107.742	2.643	0.412	0.2
li	s4	b4	ATX0,75	W	reference	0.933	0.857	460	120.025	2.2	-0.067	0.32
li	s4	b1	ATX0,75	L	frequency	1	1	629	52.323	3.797	-0.022	0.125
li	s4	b2	ATX0,75	L	frequency	1	0.933	662	90.474	3.254	-0.294	0.121
li	s4	b3	ATX0,75	L	frequency	1	0.867	625	86.877	2.952	-0.445	0.255
li	s4	b4	ATX0,75	L	frequency	1	0.933	647.5	90.69	3.254	-0.294	0.121
li	s4	b1	ATX0,75	X	interference	1	1	395	158.979	3.756	0.328	0.179
li	s4	b2	ATX0,75	X	interference	1	1	351	142.537	3.756	0.328	0.179
li	s4	b3	ATX0,75	X	interference	1	1	388	128.898	3.756	0.328	0.179
li	s4	b4	ATX0,75	X	interference	1	1	385	141.399	3.756	0.328	0.179
li	s4	b1	ATX0,75	J	reference	1	0.886	501	139.324	2.71	-0.195	0.4
li	s4	b2	ATX0,75	J	reference	1	0.943	438.5	174.254	3.038	-0.031	0.215
li	s4	b3	ATX0,75	J	reference	1	1	454	174.002	3.756	0.328	0.179
li	s4	b4	ATX0,75	J	reference	1	1	482	143.691	3.756	0.328	0.179
li	s4	b1	ATX0,75	J	frequency	1	1	612.5	93.484	3.797	-0.022	0.125
li	s4	b2	ATX0,75	J	frequency	1	1	664.5	109.861	3.797	-0.022	0.125
li	s4	b3	ATX0,75	J	frequency	1	0.933	638	106.941	3.254	-0.294	0.121
li	s4	b4	ATX0,75	J	frequency	1	0.933	648	130.264	3.254	-0.294	0.121
li	s4	b1	ATX0,75	W	interference	0.933	1	369	115.955	3.373	0.519	0.353
li	s4	b2	ATX0,75	W	interference	1	1	409	138.105	3.756	0.328	0.179
li	s4	b3	ATX0,75	W	interference	1	1	378	148.117	3.756	0.328	0.179
li	s4	b4	ATX0,75	W	interference	1	1	385	151.51	3.756	0.328	0.179
li	s1	b1	ATX1,0	W	reference	0.867	0.857	480	125.865	1.943	0.062	0.224
li	s1	b2	ATX1,0	W	reference	0.867	0.829	534	138.752	1.834	0.007	0.294
li	s1	b3	ATX1,0	W	reference	1	0.943	429	125.188	3.038	-0.031	0.215
li	s1	b4	ATX1,0	W	reference	0.933	0.886	550.5	133.177	2.327	-0.004	0.243
li	s1	b1	ATX1,0	L	frequency	1	1	603	69.314	3.797	-0.022	0.125
li	s1	b2	ATX1,0	L	frequency	1	1	649	87.044	3.797	-0.022	0.125
li	s1	b3	ATX1,0	L	frequency	1	0.733	626.5	135.643	2.524	-0.658	0.435
li	s1	b4	ATX1,0	L	frequency	0.971	0.933	615	86.968	2.93	-0.132	0.059
li	s1	b1	ATX1,0	X	interference	1	0.971	342	87.315	3.283	0.092	0.079
li	s1	b2	ATX1,0	X	interference	1	1	367	145.359	3.756	0.328	0.179
li	s1	b3	ATX1,0	X	interference	1	1	354.5	140.093	3.756	0.328	0.179
li	s1	b4	ATX1,0	X	interference	1	1	367	128.368	3.756	0.328	0.179
li	s1	b1	ATX1,0	J	reference	1	0.857	437	141.251	2.583	-0.258	0.473
li	s1	b2	ATX1,0	J	reference	1	1	431	124.188	3.756	0.328	0.179
li	s1	b3	ATX1,0	J	reference	1	1	435	136.903	3.756	0.328	0.179
li	s1	b4	ATX1,0	J	reference	1	0.943	550.5	132.185	3.038	-0.031	0.215
li	s1	b1	ATX1,0	J	frequency	1	0.933	594.5	103.524	3.254	-0.294	0.121
li	s1	b2	ATX1,0	J	frequency	1	0.933	633	86.402	3.254	-0.294	0.121
li	s1	b3	ATX1,0	J	frequency	0.971	0.933	650.5	104.368	2.93	-0.132	0.059
li	s1	b4	ATX1,0	J	frequency	1	0.867	603	115.057	2.952	-0.445	0.255
li	s1	b1	ATX1,0	W	interference	1	0.971	356.5	138.384	3.283	0.092	0.079
li	s1	b2	ATX1,0	W	interference	1	1	390	142.706	3.756	0.328	0.179
li	s1	b3	ATX1,0	W	interference	1	0.943	344	127.624	3.038	-0.031	0.215
li	s1	b4	ATX1,0	W	interference	1	1	350	154.629	3.756	0.328	0.179
li	s1	b1	ATX1,0	P	frequency	1	0.933	603	134.617	3.254	-0.294	0.121
li	s1	b2	ATX1,0	P	frequency	1	1	610	89.357	3.797	-0.022	0.125
li	s1	b3	ATX1,0	P	frequency	1	0.933	615	81.211	3.254	-0.294	0.121
li	s1	b4	ATX1,0	P	frequency	1	0.933	638	81.41	3.254	-0.294	0.121
li	s1	b1	ATX1,0	E	interference	0.933	1	368.5	151.741	3.373	0.519	0.353
li	s1	b2	ATX1,0	E	interference	1	1	344	84.61	3.756	0.328	0.179
li	s1	b3	ATX1,0	E	interference	1	0.971	410	157.371	3.283	0.092	0.079
li	s1	b4	ATX1,0	E	interference	1	1	362.5	150.043	3.756	0.328	0.179
li	s1	b1	ATX1,0	X	reference	0.933	0.943	414	87.727	2.656	0.16	0.05
li	s1	b2	ATX1,0	X	reference	1	1	436	148.967	3.756	0.328	0.179
li	s1	b3	ATX1,0	X	reference	1	0.914	419	172.496	2.853	-0.123	0.318
li	s1	b4	ATX1,0	X	reference	1	1	413	147.195	3.756	0.328	0.179
li	s2	b1	ATX1,0	F	interference	1	1	347	149.534	3.756	0.328	0.179
li	s2	b2	ATX1,0	F	interference	1	1	342	142.003	3.756	0.328	0.179
li	s2	b3	ATX1,0	F	interference	1	1	349.5	149.871	3.756	0.328	0.179
li	s2	b4	ATX1,0	F	interference	1	1	344	156.298	3.756	0.328	0.179
li	s2	b1	ATX1,0	F	reference	1	0.943	426	142.643	3.038	-0.031	0.215
li	s2	b2	ATX1,0	F	reference	0.933	0.971	397	141.444	2.901	0.283	0.09
li	s2	b3	ATX1,0	F	reference	1	0.943	419	147.844	3.038	-0.031	0.215
li	s2	b4	ATX1,0	F	reference	1	0.971	382	145.519	3.283	0.092	0.079
li	s2	b1	ATX1,0	I	frequency	0.971	1	596	88.786	3.473	0.14	0.301
li	s2	b2	ATX1,0	I	frequency	1	1	621	90.62	3.797	-0.022	0.125
li	s2	b3	ATX1,0	I	frequency	1	0.933	598	104.937	3.254	-0.294	0.121
li	s2	b4	ATX1,0	I	frequency	1	0.867	607	80.683	2.952	-0.445	0.255
li	s2	b1	ATX1,0	I	reference	0.933	0.886	424.5	113.954	2.327	-0.004	0.243
li	s2	b2	ATX1,0	I	reference	1	1	627	166.491	3.756	0.328	0.179
li	s2	b3	ATX1,0	I	reference	1	0.971	428.5	134.304	3.283	0.092	0.079
li	s2	b4	ATX1,0	I	reference	1	1	413	136.919	3.756	0.328	0.179
li	s2	b1	ATX1,0	A	frequency	1	0.867	604	106.997	2.952	-0.445	0.255
li	s2	b2	ATX1,0	A	frequency	0.943	1	579	106.069	3.268	0.242	0.413
li	s2	b3	ATX1,0	A	frequency	1	1	619	81.557	3.797	-0.022	0.125
li	s2	b4	ATX1,0	A	frequency	1	1	622	84.81	3.797	-0.022	0.125
li	s2	b1	ATX1,0	L	interference	1	0.971	358	129.21	3.283	0.092	0.079
li	s2	b2	ATX1,0	L	interference	1	1	345	20.181	3.756	0.328	0.179
li	s2	b3	ATX1,0	L	interference	1	1	379	140.744	3.756	0.328	0.179
li	s2	b4	ATX1,0	L	interference	1	0.971	379	177.155	3.283	0.092	0.079
li	s3	b1	ATX1,0	N	frequency	0.914	0.8	633	114.302	2.026	-0.214	0.062
li	s3	b2	ATX1,0	N	frequency	0.857	0.933	633.5	134.35	2.309	0.179	0.419
li	s3	b3	ATX1,0	N	frequency	1	0.8	604	107.082	2.72	-0.561	0.354
li	s3	b4	ATX1,0	N	frequency	1	0.733	615	96.058	2.524	-0.658	0.435
li	s3	b1	ATX1,0	J	interference	1	1	362	65.136	3.756	0.328	0.179
li	s3	b2	ATX1,0	J	interference	1	1	367	152.257	3.756	0.328	0.179
li	s3	b3	ATX1,0	J	interference	1	1	350	145.238	3.756	0.328	0.179
li	s3	b4	ATX1,0	J	interference	1	1	368	178.614	3.756	0.328	0.179
li	s3	b1	ATX1,0	L	reference	1	1	459	152.798	3.756	0.328	0.179
li	s3	b2	ATX1,0	L	reference	1	0.971	394	120.184	3.283	0.092	0.079
li	s3	b3	ATX1,0	L	reference	1	0.971	448	159.392	3.283	0.092	0.079
li	s3	b4	ATX1,0	L	reference	1	1	450.5	162.377	3.756	0.328	0.179
li	s3	b1	ATX1,0	E	reference	1	0.943	413	149.197	3.038	-0.031	0.215
li	s3	b2	ATX1,0	E	reference	1	0.971	414	162.552	3.283	0.092	0.079
li	s3	b3	ATX1,0	E	reference	1	0.943	371	144.234	3.038	-0.031	0.215
li	s3	b4	ATX1,0	E	reference	1	0.943	368	151.455	3.038	-0.031	0.215
li	s3	b1	ATX1,0	T	frequency	0.971	0.933	612.5	84.658	2.93	-0.132	0.059
li	s3	b2	ATX1,0	T	frequency	1	1	650	78.732	3.797	-0.022	0.125
li	s3	b3	ATX1,0	T	frequency	1	0.867	616.5	91.162	2.952	-0.445	0.255
li	s3	b4	ATX1,0	T	frequency	0.971	0.933	591	115.763	2.93	-0.132	0.059
li	s3	b1	ATX1,0	N	interference	1	1	367.5	129.58	3.756	0.328	0.179
li	s3	b2	ATX1,0	N	interference	1	0.971	368	164.891	3.283	0.092	0.079
li	s3	b3	ATX1,0	N	interference	1	1	369	199.999	3.756	0.328	0.179
li	s3	b4	ATX1,0	N	interference	1	1	371	161.701	3.756	0.328	0.179
li	s3	b1	ATX1,0	I	interference	1	1	357	163.013	3.756	0.328	0.179
li	s3	b2	ATX1,0	I	interference	1	1	353	153.689	3.756	0.328	0.179
li	s3	b3	ATX1,0	I	interference	1	1	362	184.721	3.756	0.328	0.179
li	s3	b4	ATX1,0	I	interference	1	1	358.5	144.374	3.756	0.328	0.179
li	s3	b1	ATX1,0	M	frequency	1	0.667	596	94.201	2.352	-0.744	0.504
li	s3	b2	ATX1,0	M	frequency	1	0.733	611	83.452	2.524	-0.658	0.435
li	s3	b3	ATX1,0	M	frequency	0.943	0.867	602	91.74	2.423	-0.18	0.051
li	s3	b4	ATX1,0	M	frequency	1	0.933	631	85.289	3.254	-0.294	0.121
li	s3	b1	ATX1,0	T	reference	1	0.886	464.5	143.192	2.71	-0.195	0.4
li	s3	b2	ATX1,0	T	reference	1	0.971	442	176.49	3.283	0.092	0.079
li	s3	b3	ATX1,0	T	reference	1	1	444.5	141.493	3.756	0.328	0.179
li	s3	b4	ATX1,0	T	reference	1	1	436	90.639	3.756	0.328	0.179
li	s4	b1	ATX1,0	P	interference	1	0.971	338	145.928	3.283	0.092	0.079
li	s4	b2	ATX1,0	P	interference	1	0.971	367	187.882	3.283	0.092	0.079
li	s4	b3	ATX1,0	P	interference	1	1	340.5	170.62	3.756	0.328	0.179
li	s4	b4	ATX1,0	P	interference	1	1	361	179.817	3.756	0.328	0.179
li	s4	b1	ATX1,0	T	interference	1	0.971	391	172.957	3.283	0.092	0.079
li	s4	b2	ATX1,0	T	interference	1	1	371	175.941	3.756	0.328	0.179
li	s4	b3	ATX1,0	T	interference	1	1	361	170.821	3.756	0.328	0.179
li	s4	b4	ATX1,0	T	interference	1	1	363	129.896	3.756	0.328	0.179
li	s4	b1	ATX1,0	E	frequency	1	0.667	645	114.873	2.352	-0.744	0.504
li	s4	b2	ATX1,0	E	frequency	1	0.933	650	103.801	3.254	-0.294	0.121
li	s4	b3	ATX1,0	E	frequency	0.971	0.8	640.5	92.499	2.395	-0.399	0.164
li	s4	b4	ATX1,0	E	frequency	0.971	0.867	635	108.852	2.628	-0.283	0.069
li	s4	b1	ATX1,0	P	reference	1	1	420.5	153.779	3.756	0.328	0.179
li	s4	b2	ATX1,0	P	reference	1	1	390	169.953	3.756	0.328	0.179
li	s4	b3	ATX1,0	P	reference	1	1	390	171.312	3.756	0.328	0.179
li	s4	b4	ATX1,0	P	reference	1	1	369.5	99.938	3.756	0.328	0.179
li	s4	b1	ATX1,0	M	reference	1	0.8	612	145.945	2.372	-0.364	0.597
li	s4	b2	ATX1,0	M	reference	1	0.914	509.5	142.938	2.853	-0.123	0.318
li	s4	b3	ATX1,0	M	reference	1	1	483	149.777	3.756	0.328	0.179
li	s4	b4	ATX1,0	M	reference	1	1	517	131.487	3.756	0.328	0.179
li	s4	b1	ATX1,0	H	frequency	1	0.8	640.5	104.375	2.72	-0.561	0.354
li	s4	b2	ATX1,0	H	frequency	0.943	0.933	677	128.466	2.725	-0.029	0.176
li	s4	b3	ATX1,0	H	frequency	0.914	0.8	646	107.569	2.026	-0.214	0.062
li	s4	b4	ATX1,0	H	frequency	1	0.667	653	135.102	2.352	-0.744	0.504
li	s4	b1	ATX1,0	M	interference	1	1	377.5	162.125	3.756	0.328	0.179
li	s4	b2	ATX1,0	M	interference	1	1	367	173.669	3.756	0.328	0.179
li	s4	b3	ATX1,0	M	interference	1	1	345	23.277	3.756	0.328	0.179
li	s4	b4	ATX1,0	M	interference	0.933	1	391	157.928	3.373	0.519	0.353
li	s4	b1	ATX1,0	A	reference	1	0.914	459	146.169	2.853	-0.123	0.318
li	s4	b2	ATX1,0	A	reference	1	0.943	453.5	154.004	3.038	-0.031	0.215
li	s4	b3	ATX1,0	A	reference	1	1	437	98.276	3.756	0.328	0.179
li	s4	b4	ATX1,0	A	reference	1	0.943	442	159.407	3.038	-0.031	0.215
li	s5	b1	ATX1,0	N	reference	0.6	0.886	679	85.554	1.351	0.485	0.067
li	s5	b2	ATX1,0	N	reference	0.933	0.886	557	109.361	2.327	-0.004	0.243
li	s5	b3	ATX1,0	N	reference	1	0.829	482	126.368	2.474	-0.313	0.537
li	s5	b4	ATX1,0	N	reference	0.933	0.886	462	99.492	2.327	-0.004	0.243
li	s5	b1	ATX1,0	W	frequency	0.829	0.733	636	102.183	1.477	-0.135	0.237
li	s5	b2	ATX1,0	W	frequency	0.971	0.733	666.5	96.88	2.2	-0.496	0.24
li	s5	b3	ATX1,0	W	frequency	1	0.8	621	104.415	2.72	-0.561	0.354
li	s5	b4	ATX1,0	W	frequency	0.943	0.867	634	88.479	2.423	-0.18	0.051
li	s5	b1	ATX1,0	P	interference	1	1	354	151.355	3.756	0.328	0.179
li	s5	b2	ATX1,0	P	interference	1	1	353	137.778	3.756	0.328	0.179
li	s5	b3	ATX1,0	P	interference	1	1	365	96.289	3.756	0.328	0.179
li	s5	b4	ATX1,0	P	interference	1	1	335	157.154	3.756	0.328	0.179
li	s5	b1	ATX1,0	T	interference	1	1	387	167.226	3.756	0.328	0.179
li	s5	b2	ATX1,0	T	interference	1	1	359	168.882	3.756	0.328	0.179
li	s5	b3	ATX1,0	T	interference	1	0.971	375	147.072	3.283	0.092	0.079
li	s5	b4	ATX1,0	T	interference	1	0.971	367	127.602	3.283	0.092	0.079
li	s5	b1	ATX1,0	E	frequency	1	0.933	624	102.209	3.254	-0.294	0.121
li	s5	b2	ATX1,0	E	frequency	1	0.933	635	89.292	3.254	-0.294	0.121
li	s5	b3	ATX1,0	E	frequency	1	0.8	641	99.837	2.72	-0.561	0.354
li	s5	b4	ATX1,0	E	frequency	1	0.933	649	77.559	3.254	-0.294	0.121
li	s5	b1	ATX1,0	P	reference	1	1	370	178.852	3.756	0.328	0.179
li	s5	b2	ATX1,0	P	reference	1	1	389	193.04	3.756	0.328	0.179
li	s5	b3	ATX1,0	P	reference	1	1	356	181.511	3.756	0.328	0.179
li	s5	b4	ATX1,0	P	reference	1	1	376	170.66	3.756	0.328	0.179
li	s5	b1	ATX1,0	M	reference	0.933	0.886	410.5	114.496	2.327	-0.004	0.243
li	s5	b2	ATX1,0	M	reference	1	0.943	399	121.471	3.038	-0.031	0.215
li	s5	b3	ATX1,0	M	reference	1	0.943	427	149.462	3.038	-0.031	0.215
li	s5	b4	ATX1,0	M	reference	1	0.914	421	169.491	2.853	-0.123	0.318
ci	s1	b1	SALINE1	H	frequency	1	0.933	416.5	52.643	3.254	-0.294	0.121
ci	s1	b2	SALINE1	H	frequency	1	0.6	406	70.06	2.19	-0.826	0.566
ci	s1	b3	SALINE1	H	frequency	1	0.733	394	219.777	2.524	-0.658	0.435
ci	s1	b4	SALINE1	H	frequency	1	0.733	408	82.704	2.524	-0.658	0.435
ci	s1	b1	SALINE1	M	interference	0.533	0.971	429	30.767	1.771	0.848	0.523
ci	s1	b2	SALINE1	M	interference	1	1	369	48.646	3.756	0.328	0.179
ci	s1	b3	SALINE1	M	interference	0.867	0.914	382	200.471	2.213	0.197	0.055
ci	s1	b4	SALINE1	M	interference	0.6	0.771	612	106.133	0.919	0.269	0.295
ci	s1	b1	SALINE1	A	reference	0.933	0.829	370	132.292	2.092	-0.122	0.386
ci	s1	b2	SALINE1	A	reference	1	0.829	410.5	152.044	2.474	-0.313	0.537
ci	s1	b3	SALINE1	A	reference	0.4	0.771	472.5	136.434	0.459	0.499	0.381
ci	s1	b4	SALINE1	A	reference	0.8	0.971	404.5	107.954	2.432	0.517	0.286
ci	s2	b1	SALINE1	N	reference	0.867	0.743	413	168.844	1.553	-0.133	0.482
ci	s2	b2	SALINE1	N	reference	1	0.6	426	259.435	1.81	-0.645	0.942
ci	s2	b3	SALINE1	N	reference	0.867	0.943	402	158.823	2.398	0.289	0.056
ci	s2	b4	SALINE1	N	reference	0.8	0.857	366	315.427	1.731	0.167	0.153
ci	s2	b1	SALINE1	W	frequency	1	0.667	400	75.827	2.352	-0.744	0.504
ci	s2	b2	SALINE1	W	frequency	1	0.6	391.5	70.116	2.19	-0.826	0.566
ci	s2	b3	SALINE1	W	frequency	0.629	0.733	392	113.15	0.901	0.153	0.686
ci	s2	b4	SALINE1	W	frequency	0.943	0.733	397	39.944	1.995	-0.394	0.112
ci	s3	b1	SALINE1	T	interference	1	1	336	35.949	3.756	0.328	0.179
ci	s3	b2	SALINE1	T	interference	1	1	349	31.914	3.756	0.328	0.179
ci	s3	b3	SALINE1	T	interference	1	1	344	40.203	3.756	0.328	0.179
ci	s3	b4	SALINE1	T	interference	1	0.886	337	147.807	2.71	-0.195	0.4
ci	s3	b1	SALINE1	E	frequency	1	0.6	436	170.517	2.19	-0.826	0.566
ci	s3	b2	SALINE1	E	frequency	0.914	0.6	413	169.078	1.496	-0.479	0.102
ci	s3	b3	SALINE1	E	frequency	0.943	0.6	425	109.786	1.66	-0.561	0.219
ci	s3	b4	SALINE1	E	frequency	1	0.733	406	93.718	2.524	-0.658	0.435
ci	s3	b1	SALINE1	P	reference	1	0.743	368	286.97	2.193	-0.453	0.704
ci	s3	b2	SALINE1	P	reference	1	0.914	343	55.929	2.853	-0.123	0.318
ci	s3	b3	SALINE1	P	reference	0.933	0.743	416	90.137	1.81	-0.262	0.564
ci	s3	b4	SALINE1	P	reference	0.867	0.743	380	223.544	1.553	-0.133	0.482
ci	s4	b1	SALINE1	M	interference	1	0.857	379	40.794	2.583	-0.258	0.473
ci	s4	b2	SALINE1	M	interference	0.867	0.829	355	75.472	1.834	0.007	0.294
ci	s4	b3	SALINE1	M	interference	0.933	0.886	337	183.234	2.327	-0.004	0.243
ci	s4	b4	SALINE1	M	interference	0.933	0.886	346.5	215.004	2.327	-0.004	0.243
ci	s1	b1	ATX0,1	F	frequency	1	0.933	424	58.378	3.254	-0.294	0.121
ci	s1	b2	ATX0,1	F	frequency	1	0.533	434	72.436	2.034	-0.904	0.622
ci	s1	b3	ATX0,1	F	frequency	0.943	0.667	423.5	61.746	1.823	-0.48	0.17
ci	s1	b4	ATX0,1	F	frequency	1	0.667	459	94.393	2.352	-0.744	0.504
ci	s1	b1	ATX0,1	H	reference	0.867	0.514	533.5	284.705	0.96	-0.429	0.923
ci	s1	b2	ATX0,1	H	reference	0.933	0.486	448	239.417	1.151	-0.592	1.022
ci	s1	b3	ATX0,1	H	reference	0.667	0.4	498.5	357.944	0.124	-0.287	1.192
ci	s1	b4	ATX0,1	H	reference	0.667	0.657	429	196.085	0.755	0.028	0.584
ci	s1	b1	ATX0,1	H	interference	1	0.743	413.5	137.644	2.193	-0.453	0.704
ci	s1	b2	ATX0,1	H	interference	1	0.829	401	89.567	2.474	-0.313	0.537
ci	s1	b3	ATX0,1	H	interference	0.867	0.8	410	127.917	1.732	-0.044	0.361
ci	s1	b4	ATX0,1	H	interference	0.8	0.571	398	96.623	0.887	-0.255	0.786
ci	s2	b1	ATX0,1	W	reference	0.933	0.543	402	186.536	1.288	-0.523	0.921
ci	s2	b2	ATX0,1	W	reference	1	0.657	416	120.34	1.955	-0.572	0.85
ci	s2	b3	ATX0,1	W	reference	0.933	0.657	427.5	306.784	1.573	-0.381	0.721
ci	s2	b4	ATX0,1	W	reference	0.8	0.8	400	39.984	1.521	0.062	0.298
ci	s2	b1	ATX0,1	L	frequency	1	0.733	451	73.051	2.524	-0.658	0.435
ci	s2	b2	ATX0,1	L	frequency	1	0.867	441.5	69.302	2.952	-0.445	0.255
ci	s2	b3	ATX0,1	L	frequency	0.857	0.733	453	130.494	1.58	-0.186	0.164
ci	s2	b4	ATX0,1	L	frequency	0.971	0.867	452	50.751	2.628	-0.283	0.069
ci	s2	b1	ATX0,1	X	interference	0.933	0.743	546	180.573	1.81	-0.262	0.564
ci	s2	b2	ATX0,1	X	interference	0.933	0.857	430	137.73	2.2	-0.067	0.32
ci	s2	b3	ATX0,1	X	interference	0.867	0.8	435	334.223	1.732	-0.044	0.361
ci	s2	b4	ATX0,1	X	interference	1	0.829	408	166.735	2.474	-0.313	0.537
ci	s2	b1	ATX0,1	J	reference	0.533	0.457	421	253.39	-0.049	-0.062	1.136
ci	s2	b2	ATX0,1	J	reference	0.333	0.6	579	NA	-0.171	0.346	0.967
ci	s2	b3	ATX0,1	J	reference	0.867	0.886	455.5	80.097	2.07	0.125	0.144
ci	s2	b4	ATX0,1	J	reference	0.733	0.714	415	127.655	1.074	0.022	0.46
ci	s3	b1	ATX0,1	W	reference	1	0.829	371	124.536	2.474	-0.313	0.537
ci	s3	b2	ATX0,1	W	reference	1	0.771	354	54.987	2.278	-0.411	0.653
ci	s3	b3	ATX0,1	W	reference	1	0.714	401.5	80.504	2.109	-0.495	0.755
ci	s3	b4	ATX0,1	W	reference	0.933	0.886	434	203.126	2.327	-0.004	0.243
ci	s3	b1	ATX0,1	L	frequency	1	0.867	423	53.256	2.952	-0.445	0.255
ci	s3	b2	ATX0,1	L	frequency	1	0.867	413	65.322	2.952	-0.445	0.255
ci	s3	b3	ATX0,1	L	frequency	1	0.867	431	96.278	2.952	-0.445	0.255
ci	s3	b4	ATX0,1	L	frequency	1	0.933	442	45.384	3.254	-0.294	0.121
ci	s3	b1	ATX0,1	X	interference	0.867	0.857	457	201.076	1.943	0.062	0.224
ci	s3	b2	ATX0,1	X	interference	1	1	410	48.53	3.756	0.328	0.179
ci	s3	b3	ATX0,1	X	interference	1	0.943	388	28.886	3.038	-0.031	0.215
ci	s3	b4	ATX0,1	X	interference	1	0.8	375	66.9	2.372	-0.364	0.597
ci	s3	b1	ATX0,1	J	reference	1	0.743	440.5	277.71	2.193	-0.453	0.704
ci	s3	b2	ATX0,1	J	reference	1	0.829	392.5	40.989	2.474	-0.313	0.537
ci	s3	b3	ATX0,1	J	reference	0.933	0.771	370	192.998	1.896	-0.22	0.509
ci	s3	b4	ATX0,1	J	reference	0.933	0.886	380	61.468	2.327	-0.004	0.243
ci	s3	b1	ATX0,1	J	frequency	1	0.733	403	182.478	2.524	-0.658	0.435
ci	s3	b2	ATX0,1	J	frequency	0.971	0.933	419	151.332	2.93	-0.132	0.059
ci	s3	b3	ATX0,1	J	frequency	1	0.8	426	55.851	2.72	-0.561	0.354
ci	s3	b4	ATX0,1	J	frequency	0.971	0.867	396.5	73.197	2.628	-0.283	0.069
ci	s3	b1	ATX0,1	W	interference	1	0.829	393	294.919	2.474	-0.313	0.537
ci	s3	b2	ATX0,1	W	interference	1	0.886	386	41.19	2.71	-0.195	0.4
ci	s3	b3	ATX0,1	W	interference	0.933	0.771	453	155.804	1.896	-0.22	0.509
ci	s3	b4	ATX0,1	W	interference	0.933	0.771	415	74.22	1.896	-0.22	0.509
ci	s4	b1	ATX0,1	P	frequency	0.971	0.8	405	162.995	2.395	-0.399	0.164
ci	s4	b2	ATX0,1	P	frequency	1	1	432	51.865	3.797	-0.022	0.125
ci	s4	b3	ATX0,1	P	frequency	1	1	459	108.537	3.797	-0.022	0.125
ci	s4	b4	ATX0,1	P	frequency	1	1	444	59.037	3.797	-0.022	0.125
ci	s4	b1	ATX0,1	E	interference	0.933	0.914	378	54.645	2.471	0.068	0.158
ci	s4	b2	ATX0,1	E	interference	1	0.771	383.5	70.908	2.278	-0.411	0.653
ci	s4	b3	ATX0,1	E	interference	1	0.886	346	40.719	2.71	-0.195	0.4
ci	s4	b4	ATX0,1	E	interference	1	0.886	325	45.632	2.71	-0.195	0.4
ci	s4	b1	ATX0,1	X	reference	1	0.686	415	126.911	2.032	-0.534	0.802
ci	s4	b2	ATX0,1	X	reference	0.933	0.657	420	343.183	1.573	-0.381	0.721
ci	s4	b3	ATX0,1	X	reference	0.933	0.8	400.5	55.496	1.99	-0.173	0.45
ci	s4	b4	ATX0,1	X	reference	0.933	0.914	400	86.277	2.471	0.068	0.158
ci	s4	b1	ATX0,1	F	interference	1	0.886	397	267.376	2.71	-0.195	0.4
ci	s4	b2	ATX0,1	F	interference	1	0.914	421	263.237	2.853	-0.123	0.318
ci	s4	b3	ATX0,1	F	interference	1	0.857	429.5	109.21	2.583	-0.258	0.473
ci	s4	b4	ATX0,1	F	interference	0.933	0.771	401	44.655	1.896	-0.22	0.509
ci	s4	b1	ATX0,1	I	frequency	0.743	0.8	454	225.604	1.4	0.099	0.482
ci	s4	b2	ATX0,1	I	frequency	0.943	0.733	426.5	64.24	1.995	-0.394	0.112
ci	s4	b3	ATX0,1	I	frequency	0.971	0.733	433	62.648	2.2	-0.496	0.24
ci	s4	b4	ATX0,1	I	frequency	0.971	0.867	419	51.598	2.628	-0.283	0.069
ci	s1	b1	ATX0,5	J	reference	0.933	0.8	428.5	49.02	1.99	-0.173	0.45
ci	s1	b2	ATX0,5	J	reference	1	0.943	369	41.67	3.038	-0.031	0.215
ci	s1	b3	ATX0,5	J	reference	1	0.971	421	30.42	3.283	0.092	0.079
ci	s1	b4	ATX0,5	J	reference	1	0.971	401	48.441	3.283	0.092	0.079
ci	s1	b1	ATX0,5	J	frequency	1	0.867	457	64.741	2.952	-0.445	0.255
ci	s1	b2	ATX0,5	J	frequency	1	1	459	73.937	3.797	-0.022	0.125
ci	s1	b3	ATX0,5	J	frequency	1	0.867	479	68.611	2.952	-0.445	0.255
ci	s1	b4	ATX0,5	J	frequency	1	0.867	451	31.841	2.952	-0.445	0.255
ci	s1	b1	ATX0,5	W	interference	1	0.943	354	47.476	3.038	-0.031	0.215
ci	s1	b2	ATX0,5	W	interference	1	0.943	363	72.745	3.038	-0.031	0.215
ci	s1	b3	ATX0,5	W	interference	0.933	0.886	407	69.967	2.327	-0.004	0.243
ci	s1	b4	ATX0,5	W	interference	0.933	0.886	377.5	140.392	2.327	-0.004	0.243
ci	s1	b1	ATX0,5	P	frequency	1	0.933	442	93.035	3.254	-0.294	0.121
ci	s1	b2	ATX0,5	P	frequency	1	1	431	58.956	3.797	-0.022	0.125
ci	s1	b3	ATX0,5	P	frequency	1	0.667	462	72.071	2.352	-0.744	0.504
ci	s1	b4	ATX0,5	P	frequency	1	0.8	475	123.288	2.72	-0.561	0.354
ci	s1	b1	ATX0,5	E	interference	0.8	0.943	401.5	74.886	2.187	0.395	0.138
ci	s1	b2	ATX0,5	E	interference	1	0.971	351.5	89.636	3.283	0.092	0.079
ci	s1	b3	ATX0,5	E	interference	1	0.886	414	80.442	2.71	-0.195	0.4
ci	s1	b4	ATX0,5	E	interference	1	0.914	426	187.846	2.853	-0.123	0.318
ci	s1	b1	ATX0,5	X	reference	0.867	0.686	407.5	55.273	1.392	-0.214	0.596
ci	s1	b2	ATX0,5	X	reference	0.933	0.629	450.5	66.247	1.501	-0.417	0.771
ci	s1	b3	ATX0,5	X	reference	1	0.943	441	32.611	3.038	-0.031	0.215
ci	s1	b4	ATX0,5	X	reference	0.533	0.771	466	166.166	0.765	0.345	0.305
ci	s1	b1	ATX0,5	F	interference	1	0.857	402.5	126.083	2.583	-0.258	0.473
ci	s1	b2	ATX0,5	F	interference	1	0.857	447.5	100.63	2.583	-0.258	0.473
ci	s1	b3	ATX0,5	F	interference	0.933	0.886	367	50.286	2.327	-0.004	0.243
ci	s1	b4	ATX0,5	F	interference	0.933	0.943	369	69.727	2.656	0.16	0.05
ci	s2	b1	ATX0,5	F	reference	0.667	0.8	471	64.383	1.172	0.236	0.225
ci	s2	b2	ATX0,5	F	reference	1	0.886	403	58.746	2.71	-0.195	0.4
ci	s2	b3	ATX0,5	F	reference	0.933	0.857	397.5	42.406	2.2	-0.067	0.32
ci	s2	b4	ATX0,5	F	reference	1	0.857	445	70.33	2.583	-0.258	0.473
ci	s2	b1	ATX0,5	I	frequency	1	1	465	98.384	3.797	-0.022	0.125
ci	s2	b2	ATX0,5	I	frequency	1	0.933	467	55.078	3.254	-0.294	0.121
ci	s2	b3	ATX0,5	I	frequency	1	0.933	460.5	79.937	3.254	-0.294	0.121
ci	s2	b4	ATX0,5	I	frequency	1	1	452	49.312	3.797	-0.022	0.125
ci	s2	b1	ATX0,5	I	reference	1	0.829	414	73.408	2.474	-0.313	0.537
ci	s2	b2	ATX0,5	I	reference	1	0.8	416	51.596	2.372	-0.364	0.597
ci	s2	b3	ATX0,5	I	reference	1	0.914	407	52.757	2.853	-0.123	0.318
ci	s2	b4	ATX0,5	I	reference	1	0.857	443	46.42	2.583	-0.258	0.473
ci	s2	b1	ATX0,5	A	frequency	0.971	0.8	474	84.97	2.395	-0.399	0.164
ci	s2	b2	ATX0,5	A	frequency	1	0.733	459	44.211	2.524	-0.658	0.435
ci	s2	b3	ATX0,5	A	frequency	1	0.6	482	103.648	2.19	-0.826	0.566
ci	s2	b4	ATX0,5	A	frequency	0.971	0.8	465.5	78.958	2.395	-0.399	0.164
ci	s2	b1	ATX0,5	L	interference	1	0.943	407	101.01	3.038	-0.031	0.215
ci	s2	b2	ATX0,5	L	interference	1	0.943	410	128.765	3.038	-0.031	0.215
ci	s2	b3	ATX0,5	L	interference	0.733	0.943	451.5	126.368	2.003	0.487	0.205
ci	s2	b4	ATX0,5	L	interference	1	0.857	361	87.425	2.583	-0.258	0.473
ci	s2	b1	ATX0,5	N	frequency	1	0.733	499	92.119	2.524	-0.658	0.435
ci	s2	b2	ATX0,5	N	frequency	0.886	0.6	475	123.223	1.364	-0.413	0.005
ci	s2	b3	ATX0,5	N	frequency	1	0.667	472	58.631	2.352	-0.744	0.504
ci	s2	b4	ATX0,5	N	frequency	0.971	0.4	474	76.789	1.405	-0.894	0.472
ci	s2	b1	ATX0,5	J	interference	1	0.886	411	175.687	2.71	-0.195	0.4
ci	s2	b2	ATX0,5	J	interference	1	0.914	436	83.993	2.853	-0.123	0.318
ci	s2	b3	ATX0,5	J	interference	0.933	0.857	410	241.488	2.2	-0.067	0.32
ci	s2	b4	ATX0,5	J	interference	1	0.857	433.5	85.528	2.583	-0.258	0.473
ci	s3	b1	ATX0,5	L	reference	0.933	0.914	395.5	41.5	2.471	0.068	0.158
ci	s3	b2	ATX0,5	L	reference	1	0.886	387	52.707	2.71	-0.195	0.4
ci	s3	b3	ATX0,5	L	reference	1	0.943	379	68.617	3.038	-0.031	0.215
ci	s3	b4	ATX0,5	L	reference	1	0.857	442	56.433	2.583	-0.258	0.473
ci	s3	b1	ATX0,5	E	reference	0.867	0.886	414	59.457	2.07	0.125	0.144
ci	s3	b2	ATX0,5	E	reference	1	0.886	436	48.278	2.71	-0.195	0.4
ci	s3	b3	ATX0,5	E	reference	1	0.886	465	46.689	2.71	-0.195	0.4
ci	s3	b4	ATX0,5	E	reference	0.933	0.914	432.5	80.999	2.471	0.068	0.158
ci	s3	b1	ATX0,5	T	frequency	0.914	0.8	452	76.858	2.026	-0.214	0.062
ci	s3	b2	ATX0,5	T	frequency	0.971	0.733	470	60.395	2.2	-0.496	0.24
ci	s3	b3	ATX0,5	T	frequency	1	0.733	459.5	70.991	2.524	-0.658	0.435
ci	s3	b4	ATX0,5	T	frequency	1	0.4	461	84.075	1.729	-1.056	0.717
ci	s3	b1	ATX0,5	N	interference	1	0.971	383	164.431	3.283	0.092	0.079
ci	s3	b2	ATX0,5	N	interference	1	1	374	124.063	3.756	0.328	0.179
ci	s3	b3	ATX0,5	N	interference	1	0.886	363	86.433	2.71	-0.195	0.4
ci	s3	b4	ATX0,5	N	interference	1	0.886	422.5	115.379	2.71	-0.195	0.4
ci	s3	b1	ATX0,5	I	interference	0.933	0.857	360.5	202.515	2.2	-0.067	0.32
ci	s3	b2	ATX0,5	I	interference	1	0.971	360	81.254	3.283	0.092	0.079
ci	s3	b3	ATX0,5	I	interference	0.933	0.829	366	77.766	2.092	-0.122	0.386
ci	s3	b4	ATX0,5	I	interference	0.933	0.914	360	79.663	2.471	0.068	0.158
ci	s3	b1	ATX0,5	M	frequency	0.971	0.6	533.5	195.345	1.865	-0.664	0.359
ci	s3	b2	ATX0,5	M	frequency	0.914	0.733	525.5	201.464	1.831	-0.312	0.006
ci	s3	b3	ATX0,5	M	frequency	0.971	0.733	518	131.672	2.2	-0.496	0.24
ci	s3	b4	ATX0,5	M	frequency	0.914	0.333	553	91.913	0.878	-0.788	0.118
ci	s4	b1	ATX0,5	L	reference	1	0.857	394	59.576	2.583	-0.258	0.473
ci	s4	b2	ATX0,5	L	reference	1	0.943	469	50.16	3.038	-0.031	0.215
ci	s4	b3	ATX0,5	L	reference	0.933	0.914	447.5	48.845	2.471	0.068	0.158
ci	s4	b4	ATX0,5	L	reference	1	0.914	460	69.577	2.853	-0.123	0.318
ci	s4	b1	ATX0,5	E	reference	1	0.943	515	63.41	3.038	-0.031	0.215
ci	s4	b2	ATX0,5	E	reference	1	0.886	520	116.515	2.71	-0.195	0.4
ci	s4	b3	ATX0,5	E	reference	1	0.943	502	69.963	3.038	-0.031	0.215
ci	s4	b4	ATX0,5	E	reference	1	0.914	513	111.996	2.853	-0.123	0.318
ci	s4	b1	ATX0,5	T	frequency	1	0.733	555	96.371	2.524	-0.658	0.435
ci	s4	b2	ATX0,5	T	frequency	0.971	0.6	545.5	119.22	1.865	-0.664	0.359
ci	s4	b3	ATX0,5	T	frequency	0.971	0.867	564	116.594	2.628	-0.283	0.069
ci	s4	b4	ATX0,5	T	frequency	1	0.667	527	110.659	2.352	-0.744	0.504
ci	s4	b1	ATX0,5	N	interference	1	0.971	417	91.083	3.283	0.092	0.079
ci	s4	b2	ATX0,5	N	interference	1	0.857	547	284.464	2.583	-0.258	0.473
ci	s4	b3	ATX0,5	N	interference	1	1	445	115.076	3.756	0.328	0.179
ci	s4	b4	ATX0,5	N	interference	1	0.943	420	105.052	3.038	-0.031	0.215
ci	s4	b1	ATX0,5	I	interference	1	0.943	469	145.35	3.038	-0.031	0.215
ci	s4	b2	ATX0,5	I	interference	0.933	0.914	379.5	76.628	2.471	0.068	0.158
ci	s4	b3	ATX0,5	I	interference	0.933	0.971	405	137.82	2.901	0.283	0.09
ci	s4	b4	ATX0,5	I	interference	1	0.914	520	116	2.853	-0.123	0.318
ci	s4	b1	ATX0,5	M	frequency	0.943	0.6	635	108.328	1.66	-0.561	0.219
ci	s4	b2	ATX0,5	M	frequency	0.829	0.333	562	162.418	0.523	-0.611	0.257
ci	s4	b3	ATX0,5	M	frequency	0.971	0.6	613.5	93.618	1.865	-0.664	0.359
ci	s4	b4	ATX0,5	M	frequency	0.971	0.467	599	113.846	1.559	-0.817	0.444
ci	s1	b1	ATX0,75	E	reference	0.933	0.943	420.5	59.302	2.656	0.16	0.05
ci	s1	b2	ATX0,75	E	reference	1	0.943	396	56.192	3.038	-0.031	0.215
ci	s1	b3	ATX0,75	E	reference	1	0.829	428	61.411	2.474	-0.313	0.537
ci	s1	b4	ATX0,75	E	reference	1	0.914	423.5	85.885	2.853	-0.123	0.318
ci	s1	b1	ATX0,75	T	frequency	0.943	0.867	436	47.367	2.423	-0.18	0.051
ci	s1	b2	ATX0,75	T	frequency	1	0.733	434	89.84	2.524	-0.658	0.435
ci	s1	b3	ATX0,75	T	frequency	1	0.733	465.5	70.071	2.524	-0.658	0.435
ci	s1	b4	ATX0,75	T	frequency	1	0.667	467	107.37	2.352	-0.744	0.504
ci	s1	b1	ATX0,75	N	interference	1	0.8	396	73.901	2.372	-0.364	0.597
ci	s1	b2	ATX0,75	N	interference	1	0.771	355.5	93.175	2.278	-0.411	0.653
ci	s1	b3	ATX0,75	N	interference	1	0.771	328	223.405	2.278	-0.411	0.653
ci	s1	b4	ATX0,75	N	interference	1	0.714	381	228.512	2.109	-0.495	0.755
ci	s1	b1	ATX0,75	I	interference	1	0.771	391.5	280.07	2.278	-0.411	0.653
ci	s1	b2	ATX0,75	I	interference	1	0.857	337	111.169	2.583	-0.258	0.473
ci	s1	b3	ATX0,75	I	interference	1	0.743	334	138.207	2.193	-0.453	0.704
ci	s1	b4	ATX0,75	I	interference	1	0.8	385	307.856	2.372	-0.364	0.597
ci	s1	b1	ATX0,75	M	frequency	1	0.667	447.5	75.233	2.352	-0.744	0.504
ci	s1	b2	ATX0,75	M	frequency	1	0.933	451.5	57.652	3.254	-0.294	0.121
ci	s1	b3	ATX0,75	M	frequency	1	0.4	460	79.251	1.729	-1.056	0.717
ci	s1	b4	ATX0,75	M	frequency	1	0.4	464.5	74.68	1.729	-1.056	0.717
ci	s2	b1	ATX0,75	T	reference	0.867	0.857	413	50.444	1.943	0.062	0.224
ci	s2	b2	ATX0,75	T	reference	1	0.857	415	60.265	2.583	-0.258	0.473
ci	s2	b3	ATX0,75	T	reference	1	0.8	458	62.443	2.372	-0.364	0.597
ci	s2	b4	ATX0,75	T	reference	1	0.857	417	56.434	2.583	-0.258	0.473
ci	s2	b1	ATX0,75	H	frequency	1	0.733	444	94.986	2.524	-0.658	0.435
ci	s2	b2	ATX0,75	H	frequency	1	0.733	449	75.295	2.524	-0.658	0.435
ci	s2	b3	ATX0,75	H	frequency	1	0.467	468.5	75.999	1.883	-0.979	0.672
ci	s2	b4	ATX0,75	H	frequency	1	0.733	443	67.231	2.524	-0.658	0.435
ci	s2	b1	ATX0,75	M	interference	1	0.8	345.5	98.171	2.372	-0.364	0.597
ci	s2	b2	ATX0,75	M	interference	1	0.857	348	78.575	2.583	-0.258	0.473
ci	s2	b3	ATX0,75	M	interference	0.933	0.829	338	108.557	2.092	-0.122	0.386
ci	s2	b4	ATX0,75	M	interference	1	0.886	359.5	97.93	2.71	-0.195	0.4
ci	s2	b1	ATX0,75	A	reference	1	0.686	386	123.93	2.032	-0.534	0.802
ci	s2	b2	ATX0,75	A	reference	1	0.971	409	101.59	3.283	0.092	0.079
ci	s2	b3	ATX0,75	A	reference	1	1	422	65.012	3.756	0.328	0.179
ci	s2	b4	ATX0,75	A	reference	1	0.886	432.5	41.464	2.71	-0.195	0.4
ci	s3	b1	ATX0,75	W	frequency	1	0.867	452	50.587	2.952	-0.445	0.255
ci	s3	b2	ATX0,75	W	frequency	1	0.933	471	76.359	3.254	-0.294	0.121
ci	s3	b3	ATX0,75	W	frequency	1	0.867	459.5	68.045	2.952	-0.445	0.255
ci	s3	b4	ATX0,75	W	frequency	1	0.867	454	62.918	2.952	-0.445	0.255
ci	s3	b1	ATX0,75	P	interference	0.933	0.914	330.5	65.732	2.471	0.068	0.158
ci	s3	b2	ATX0,75	P	interference	1	0.943	315	62.625	3.038	-0.031	0.215
ci	s3	b3	ATX0,75	P	interference	1	0.914	358	184.216	2.853	-0.123	0.318
ci	s3	b4	ATX0,75	P	interference	1	0.886	345.5	307.383	2.71	-0.195	0.4
ci	s3	b1	ATX0,75	T	interference	1	0.914	369	82.312	2.853	-0.123	0.318
ci	s3	b2	ATX0,75	T	interference	1	0.914	334	94.316	2.853	-0.123	0.318
ci	s3	b3	ATX0,75	T	interference	1	0.914	339	86.008	2.853	-0.123	0.318
ci	s3	b4	ATX0,75	T	interference	1	0.971	338	107.004	3.283	0.092	0.079
ci	s3	b1	ATX0,75	E	frequency	0.971	0.8	437	54.909	2.395	-0.399	0.164
ci	s3	b2	ATX0,75	E	frequency	1	0.667	449	96.765	2.352	-0.744	0.504
ci	s3	b3	ATX0,75	E	frequency	1	0.533	447	54.589	2.034	-0.904	0.622
ci	s3	b4	ATX0,75	E	frequency	0.971	0.533	465.5	102.039	1.71	-0.741	0.406
ci	s4	b1	ATX0,75	M	reference	1	0.771	424	69.032	2.278	-0.411	0.653
ci	s4	b2	ATX0,75	M	reference	1	0.971	462	73.304	3.283	0.092	0.079
ci	s4	b3	ATX0,75	M	reference	1	0.943	410	48.795	3.038	-0.031	0.215
ci	s4	b4	ATX0,75	M	reference	1	0.857	432	52.026	2.583	-0.258	0.473
ci	s4	b1	ATX0,75	M	interference	1	0.886	341	77.615	2.71	-0.195	0.4
ci	s4	b2	ATX0,75	M	interference	1	0.829	354	149.884	2.474	-0.313	0.537
ci	s4	b3	ATX0,75	M	interference	1	0.886	332	78.048	2.71	-0.195	0.4
ci	s4	b4	ATX0,75	M	interference	1	0.886	311	77.213	2.71	-0.195	0.4
ci	s4	b1	ATX0,75	X	frequency	1	0.733	464	60.197	2.524	-0.658	0.435
ci	s4	b2	ATX0,75	X	frequency	1	0.667	466	103.086	2.352	-0.744	0.504
ci	s4	b3	ATX0,75	X	frequency	1	0.533	485	78.866	2.034	-0.904	0.622
ci	s4	b4	ATX0,75	X	frequency	1	0.667	503.5	81.082	2.352	-0.744	0.504
ci	s4	b1	ATX0,75	F	frequency	0.971	0.733	502	95.317	2.2	-0.496	0.24
ci	s4	b2	ATX0,75	F	frequency	1	0.667	491	154.256	2.352	-0.744	0.504
ci	s4	b3	ATX0,75	F	frequency	1	0.667	484	66.829	2.352	-0.744	0.504
ci	s4	b4	ATX0,75	F	frequency	0.971	0.733	474.5	173.264	2.2	-0.496	0.24
ci	s1	b1	ATX1,0	P	interference	1	1	362	107.269	3.756	0.328	0.179
ci	s1	b2	ATX1,0	P	interference	1	1	338	108.67	3.756	0.328	0.179
ci	s1	b3	ATX1,0	P	interference	1	1	338	109.89	3.756	0.328	0.179
ci	s1	b4	ATX1,0	P	interference	1	0.943	447	121.395	3.038	-0.031	0.215
ci	s1	b1	ATX1,0	T	interference	1	0.943	321	132.547	3.038	-0.031	0.215
ci	s1	b2	ATX1,0	T	interference	1	0.943	420	127.623	3.038	-0.031	0.215
ci	s1	b3	ATX1,0	T	interference	1	0.886	323	109.479	2.71	-0.195	0.4
ci	s1	b4	ATX1,0	T	interference	1	0.971	341	104.122	3.283	0.092	0.079
ci	s1	b1	ATX1,0	E	frequency	0.943	0.933	553	92.579	2.725	-0.029	0.176
ci	s1	b2	ATX1,0	E	frequency	1	0.8	598	120.293	2.72	-0.561	0.354
ci	s1	b3	ATX1,0	E	frequency	1	0.8	632	104.804	2.72	-0.561	0.354
ci	s1	b4	ATX1,0	E	frequency	1	0.733	614	101.478	2.524	-0.658	0.435
ci	s1	b1	ATX1,0	P	reference	0.933	1	429	70.819	3.373	0.519	0.353
ci	s1	b2	ATX1,0	P	reference	1	0.886	375.5	113.297	2.71	-0.195	0.4
ci	s1	b3	ATX1,0	P	reference	0.933	0.971	402	94.519	2.901	0.283	0.09
ci	s1	b4	ATX1,0	P	reference	1	0.943	370	101.424	3.038	-0.031	0.215
ci	s1	b1	ATX1,0	M	reference	0.8	0.686	497	96.983	1.181	-0.108	0.549
ci	s1	b2	ATX1,0	M	reference	0.933	0.857	484	103.378	2.2	-0.067	0.32
ci	s1	b3	ATX1,0	M	reference	1	0.857	563	96.633	2.583	-0.258	0.473
ci	s1	b4	ATX1,0	M	reference	0.933	0.714	527	60.355	1.727	-0.304	0.618
ci	s1	b1	ATX1,0	M	interference	1	0.943	405	206.87	3.038	-0.031	0.215
ci	s1	b2	ATX1,0	M	interference	1	0.914	377.5	101.689	2.853	-0.123	0.318
ci	s1	b3	ATX1,0	M	interference	0.933	0.914	345	104.721	2.471	0.068	0.158
ci	s1	b4	ATX1,0	M	interference	1	0.857	517	110.963	2.583	-0.258	0.473
ci	s1	b1	ATX1,0	X	frequency	0.971	0.6	555	153.384	1.865	-0.664	0.359
ci	s1	b2	ATX1,0	X	frequency	1	0.733	575.5	101.523	2.524	-0.658	0.435
ci	s1	b3	ATX1,0	X	frequency	0.971	0.733	552	77.187	2.2	-0.496	0.24
ci	s1	b4	ATX1,0	X	frequency	0.971	0.667	577.5	109.102	2.028	-0.582	0.304
ci	s2	b1	ATX1,0	F	frequency	1	0.8	491	94.3	2.72	-0.561	0.354
ci	s2	b2	ATX1,0	F	frequency	1	0.8	533	82.35	2.72	-0.561	0.354
ci	s2	b3	ATX1,0	F	frequency	1	0.733	519	81.79	2.524	-0.658	0.435
ci	s2	b4	ATX1,0	F	frequency	1	0.8	531	66.082	2.72	-0.561	0.354
ci	s2	b1	ATX1,0	H	reference	1	0.714	462	80.433	2.109	-0.495	0.755
ci	s2	b2	ATX1,0	H	reference	1	0.857	455	81.28	2.583	-0.258	0.473
ci	s2	b3	ATX1,0	H	reference	1	0.914	452	176.34	2.853	-0.123	0.318
ci	s2	b4	ATX1,0	H	reference	1	0.714	429	80.237	2.109	-0.495	0.755
ci	s2	b1	ATX1,0	H	interference	0.933	0.743	339	99.005	1.81	-0.262	0.564
ci	s2	b2	ATX1,0	H	interference	1	0.943	335	64.477	3.038	-0.031	0.215
ci	s2	b3	ATX1,0	H	interference	1	0.943	329	59.587	3.038	-0.031	0.215
ci	s2	b4	ATX1,0	H	interference	1	0.914	342.5	100.254	2.853	-0.123	0.318
ci	s2	b1	ATX1,0	W	reference	1	0.629	444	342.08	1.883	-0.608	0.896
ci	s2	b2	ATX1,0	W	reference	1	0.8	450	165.75	2.372	-0.364	0.597
ci	s2	b3	ATX1,0	W	reference	0.933	0.657	518	127.129	1.573	-0.381	0.721
ci	s2	b4	ATX1,0	W	reference	0.933	0.686	518	75.861	1.65	-0.343	0.67
ci	s3	b1	ATX1,0	L	frequency	1	0.867	550	95.743	2.952	-0.445	0.255
ci	s3	b2	ATX1,0	L	frequency	1	0.933	553	78.576	3.254	-0.294	0.121
ci	s3	b3	ATX1,0	L	frequency	1	0.867	550	76.589	2.952	-0.445	0.255
ci	s3	b4	ATX1,0	L	frequency	1	0.8	529	101.474	2.72	-0.561	0.354
ci	s3	b1	ATX1,0	X	interference	1	1	328.5	89.184	3.756	0.328	0.179
ci	s3	b2	ATX1,0	X	interference	1	0.886	316	97.789	2.71	-0.195	0.4
ci	s3	b3	ATX1,0	X	interference	1	1	347.5	89.918	3.756	0.328	0.179
ci	s3	b4	ATX1,0	X	interference	1	0.914	338	109.896	2.853	-0.123	0.318
ci	s3	b1	ATX1,0	J	reference	0.867	0.743	424.5	115.212	1.553	-0.133	0.482
ci	s3	b2	ATX1,0	J	reference	1	0.857	419	62.887	2.583	-0.258	0.473
ci	s3	b3	ATX1,0	J	reference	1	0.8	403.5	61.948	2.372	-0.364	0.597
ci	s3	b4	ATX1,0	J	reference	1	0.971	440	69.8	3.283	0.092	0.079
ci	s3	b1	ATX1,0	J	frequency	1	0.867	503	111.866	2.952	-0.445	0.255
ci	s3	b2	ATX1,0	J	frequency	1	0.933	520	85.584	3.254	-0.294	0.121
ci	s3	b3	ATX1,0	J	frequency	1	0.933	526	92.251	3.254	-0.294	0.121
ci	s3	b4	ATX1,0	J	frequency	1	0.867	528	71.814	2.952	-0.445	0.255
ci	s3	b1	ATX1,0	W	interference	1	0.857	380	260.653	2.583	-0.258	0.473
ci	s3	b2	ATX1,0	W	interference	1	0.857	428	303.813	2.583	-0.258	0.473
ci	s3	b3	ATX1,0	W	interference	1	1	360	88.807	3.756	0.328	0.179
ci	s3	b4	ATX1,0	W	interference	1	0.886	352	184.596	2.71	-0.195	0.4
ci	s4	b1	ATX1,0	X	interference	1	1	323	64.084	3.756	0.328	0.179
ci	s4	b2	ATX1,0	X	interference	1	0.971	323.5	80.141	3.283	0.092	0.079
ci	s4	b3	ATX1,0	X	interference	1	0.857	351	76.459	2.583	-0.258	0.473
ci	s4	b4	ATX1,0	X	interference	1	0.943	362	118.776	3.038	-0.031	0.215
ci	s4	b1	ATX1,0	E	interference	1	0.971	313	97.251	3.283	0.092	0.079
ci	s4	b2	ATX1,0	E	interference	1	0.857	303	220.878	2.583	-0.258	0.473
ci	s4	b3	ATX1,0	E	interference	1	0.914	332	85.582	2.853	-0.123	0.318
ci	s4	b4	ATX1,0	E	interference	1	0.971	319	69.375	3.283	0.092	0.079
ci	s4	b1	ATX1,0	X	reference	1	0.714	361	79.22	2.109	-0.495	0.755
ci	s4	b2	ATX1,0	X	reference	1	0.714	348	121.148	2.109	-0.495	0.755
ci	s4	b3	ATX1,0	X	reference	1	0.771	411	57.986	2.278	-0.411	0.653
ci	s4	b4	ATX1,0	X	reference	1	0.714	394.5	72.828	2.109	-0.495	0.755
ci	s4	b1	ATX1,0	F	interference	1	0.8	337	96.848	2.372	-0.364	0.597
ci	s4	b2	ATX1,0	F	interference	1	0.943	308	81.783	3.038	-0.031	0.215
ci	s4	b3	ATX1,0	F	interference	1	0.914	354.5	318.699	2.853	-0.123	0.318
ci	s4	b4	ATX1,0	F	interference	1	0.914	337	190.192	2.853	-0.123	0.318
ci	s5	b1	ATX1,0	X	interference	1	0.886	348.5	92.082	2.71	-0.195	0.4
ci	s5	b2	ATX1,0	X	interference	1	0.914	316	121.901	2.853	-0.123	0.318
ci	s5	b3	ATX1,0	X	interference	1	0.857	352	80.87	2.583	-0.258	0.473
ci	s5	b4	ATX1,0	X	interference	1	0.857	334.5	102.907	2.583	-0.258	0.473
ci	s5	b1	ATX1,0	E	interference	1	0.829	356	125.387	2.474	-0.313	0.537
ci	s5	b2	ATX1,0	E	interference	1	0.829	321	99.896	2.474	-0.313	0.537
ci	s5	b3	ATX1,0	E	interference	1	0.914	392	160.534	2.853	-0.123	0.318
ci	s5	b4	ATX1,0	E	interference	1	0.914	481.5	161.178	2.853	-0.123	0.318
ci	s5	b1	ATX1,0	X	reference	1	0.714	405	158.964	2.109	-0.495	0.755
ci	s5	b2	ATX1,0	X	reference	0.933	0.886	450	76.425	2.327	-0.004	0.243
ci	s5	b3	ATX1,0	X	reference	1	0.829	471	52.393	2.474	-0.313	0.537
ci	s5	b4	ATX1,0	X	reference	1	0.771	422	62.168	2.278	-0.411	0.653
ca	s1	b1	SALINE1	N	outcome	0	0.714	362.5	108.939	-1.317	1.218	3.755
ca	s1	b2	SALINE1	N	outcome	0.067	0.6	173.5	416.41	-1.073	0.797	3.288
ca	s1	b3	SALINE1	N	outcome	0	0.743	30	NA	-1.233	1.26	3.725
ca	s1	b4	SALINE1	N	outcome	0	0.743	329.5	211.692	-1.233	1.26	3.725
ca	s1	b1	SALINE1	T	outcome	0.067	0.6	265.75	200.117	-1.073	0.797	3.288
ca	s1	b2	SALINE1	T	outcome	0	0.886	468	154.067	-0.716	1.518	3.571
ca	s1	b3	SALINE1	T	outcome	0	0.686	275.25	169.135	-1.394	1.179	3.784
ca	s1	b4	SALINE1	T	outcome	0.067	0.771	347.75	257.052	-0.605	1.031	3.128
ca	s1	b1	SALINE1	M	outcome	0.067	0.686	186.5	148.05	-0.851	0.908	3.206
ca	s1	b2	SALINE1	M	outcome	0.067	0.686	368.25	166.667	-0.851	0.908	3.206
ca	s1	b3	SALINE1	M	outcome	0	0.8	142	234.619	-1.054	1.349	3.666
ca	s2	b1	SALINE1	L	outcome	0.2	0.4	223	94.672	-1.024	0.287	2.917
ca	s2	b2	SALINE1	L	outcome	0.267	0.343	258	99.064	-0.972	0.118	2.771
ca	s2	b3	SALINE1	L	outcome	0.2	0.629	350.75	150.474	-0.466	0.566	2.693
ca	s2	b4	SALINE1	L	outcome	0.6	0.571	333.5	81.721	0.38	-0.001	1.703
ca	s2	b1	SALINE1	J	outcome	0.2	0.657	262	201.278	-0.394	0.602	2.669
ca	s2	b2	SALINE1	J	outcome	0	0.6	227	172.45	-1.616	1.068	3.873
ca	s2	b3	SALINE1	J	outcome	0	0.514	327.5	235.45	-1.826	0.964	3.966
ca	s2	b4	SALINE1	J	outcome	0	0.8	236.5	152.294	-1.054	1.349	3.666
ca	s2	b1	SALINE1	P	outcome	0	0.943	176.5	48.083	-0.388	1.682	3.503
ca	s1	b1	ATX0,5	W	outcome	0.467	0.914	266	97.954	1.19	0.709	1.857
ca	s1	b2	ATX0,5	W	outcome	0	0.943	299.75	66.822	-0.388	1.682	3.503
ca	s1	b3	ATX0,5	W	outcome	0	0.914	391.25	164.45	-0.573	1.59	3.539
ca	s1	b4	ATX0,5	W	outcome	0	0.829	307.5	206.496	-0.952	1.4	3.635
ca	s1	b1	ATX0,5	M	outcome	0.067	0.829	116.75	118.44	-0.409	1.129	3.075
ca	s1	b2	ATX0,5	M	outcome	0	0.971	NA	NA	-0.143	1.805	3.467
ca	s1	b3	ATX0,5	M	outcome	0	0.886	484.5	NA	-0.716	1.518	3.571
ca	s3	b1	SALINE1	F	outcome	0	0.829	333.5	190.851	-0.952	1.4	3.635
ca	s3	b2	SALINE1	F	outcome	0.667	0.857	229.5	97.789	1.382	0.342	1.443
ca	s3	b3	SALINE1	F	outcome	0.933	0.714	220.75	120.557	1.727	-0.304	0.712
ca	s3	b4	SALINE1	F	outcome	1	0.886	236	84.656	2.71	-0.195	0.5
ca	s3	b1	SALINE1	T	outcome	0.267	0.857	250.5	125.228	0.429	0.818	2.328
ca	s3	b2	SALINE1	T	outcome	0.867	0.943	292.75	103.573	2.398	0.289	1.046
ca	s3	b3	SALINE1	T	outcome	0.533	0.771	227.25	143.943	0.765	0.345	1.748
ca	s3	b4	SALINE1	T	outcome	0.467	0.6	267.75	50.775	0.147	0.187	1.998
ca	s3	b1	SALINE1	E	outcome	0.933	0.886	240.25	62.137	2.327	-0.004	0.784
ca	s3	b2	SALINE1	E	outcome	0.267	0.629	371.75	291.585	-0.27	0.468	2.487
ca	s3	b3	SALINE1	E	outcome	0.667	0.714	256.75	80.323	0.909	0.105	1.469
ca	s3	b4	SALINE1	E	outcome	0.067	0.971	332	98.152	0.4	1.533	2.954
ca	s4	b1	SALINE1	W	outcome	0.8	0.8	223.5	52.12	1.521	0.062	1.131
ca	s4	b2	SALINE1	W	outcome	0.733	0.914	197	58.908	1.819	0.394	1.322
ca	s4	b3	SALINE1	W	outcome	1	0.971	190	84.808	3.283	0.092	0.668
ca	s4	b4	SALINE1	W	outcome	0.933	0.943	289.5	74.872	2.656	0.16	0.858
ca	s4	b1	SALINE1	M	outcome	0.933	0.8	195	86.577	1.99	-0.173	0.731
ca	s4	b2	SALINE1	M	outcome	0.933	0.743	228	109.488	1.81	-0.262	0.716
ca	s4	b3	SALINE1	M	outcome	0.467	0.829	284	98.072	0.811	0.519	1.871
ca	s4	b4	SALINE1	M	outcome	0.867	0.943	231.5	90.994	2.398	0.289	1.046
ca	s4	b1	SALINE1	P	outcome	0.6	0.971	208.5	106.796	1.925	0.771	1.643
ca	s4	b2	SALINE1	P	outcome	0.8	0.886	209	112.456	1.859	0.231	1.155
ca	s4	b3	SALINE1	P	outcome	0.933	0.743	280.5	141.805	1.81	-0.262	0.716
ca	s4	b4	SALINE1	P	outcome	0.333	0.6	316.75	147.179	-0.171	0.346	2.33
ca	s4	b1	SALINE1	X	outcome	0.667	0.771	306	125.27	1.078	0.189	1.451
ca	s4	b2	SALINE1	X	outcome	0.8	0.943	203	106.806	2.187	0.395	1.206
ca	s4	b3	SALINE1	X	outcome	0.6	0.714	343.5	138.487	0.75	0.184	1.623
ca	s4	b4	SALINE1	X	outcome	0.4	0.743	315.75	167.953	0.374	0.456	2.063
ca	s4	b1	SALINE1	N	outcome	0	0.686	48	NA	-1.394	1.179	3.784
ca	s4	b2	SALINE1	N	outcome	0	0.743	452.5	NA	-1.233	1.26	3.725
ca	s4	b3	SALINE1	N	outcome	0	0.829	167	NA	-0.952	1.4	3.635
ca	s4	b4	SALINE1	N	outcome	0	0.829	40	NA	-0.952	1.4	3.635
ca	s2	b1	ATX0,5	T	outcome	0	0.829	153.5	NA	-0.952	1.4	3.635
ca	s2	b2	ATX0,5	T	outcome	0.467	0.886	306.25	145.442	1.047	0.637	1.858
ca	s2	b3	ATX0,5	T	outcome	0.733	0.971	243	77.513	2.248	0.609	1.395
ca	s2	b4	ATX0,5	T	outcome	0.733	1	243	101.057	2.721	0.845	1.513
ca	s2	b1	ATX0,5	J	outcome	0.867	0.943	198.5	71.228	2.398	0.289	1.046
ca	s2	b2	ATX0,5	J	outcome	1	0.914	262.5	93.993	2.853	-0.123	0.538
ca	s2	b3	ATX0,5	J	outcome	1	0.943	199.5	121.203	3.038	-0.031	0.591
ca	s2	b4	ATX0,5	J	outcome	0.933	0.829	291	107.335	2.092	-0.122	0.744
ca	s2	b1	ATX0,5	M	outcome	0	0.686	NA	NA	-1.394	1.179	3.784
ca	s2	b2	ATX0,5	M	outcome	0	0.857	337	NA	-0.843	1.455	3.604
ca	s2	b3	ATX0,5	M	outcome	0	0.743	307	NA	-1.233	1.26	3.725
ca	s2	b4	ATX0,5	M	outcome	0.267	0.829	204.5	121.424	0.321	0.764	2.344
ca	s2	b1	ATX0,5	F	outcome	0.933	0.829	288	73.104	2.092	-0.122	0.744
ca	s2	b2	ATX0,5	F	outcome	0.667	0.914	208	80.821	1.653	0.477	1.459
ca	s2	b3	ATX0,5	F	outcome	0.533	0.886	358.5	121.509	1.197	0.561	1.722
ca	s2	b4	ATX0,5	F	outcome	0.533	0.914	337.5	141.144	1.341	0.633	1.725
ca	s2	b1	ATX0,5	I	outcome	0.8	0.971	389	115.762	2.432	0.517	1.258
ca	s2	b2	ATX0,5	I	outcome	0.933	0.886	182	92.225	2.327	-0.004	0.784
ca	s2	b3	ATX0,5	I	outcome	0.867	0.943	217.25	115.703	2.398	0.289	1.046
ca	s2	b4	ATX0,5	I	outcome	0.667	0.886	265.5	86.93	1.51	0.405	1.448
ca	s2	b1	ATX0,5	E	outcome	0.933	0.943	209	111.435	2.656	0.16	0.858
ca	s2	b2	ATX0,5	E	outcome	0.733	0.943	246.5	76.259	2.003	0.487	1.348
ca	s2	b3	ATX0,5	E	outcome	0.933	0.943	313	90.512	2.656	0.16	0.858
ca	s2	b4	ATX0,5	E	outcome	0.667	0.886	245	118.848	1.51	0.405	1.448
ca	s2	b1	ATX0,5	W	outcome	0.933	0.943	219.5	84.09	2.656	0.16	0.858
ca	s2	b2	ATX0,5	W	outcome	0.667	0.971	336.5	128.893	2.083	0.692	1.52
ca	s2	b3	ATX0,5	W	outcome	0.667	0.886	360	113.17	1.51	0.405	1.448
ca	s2	b4	ATX0,5	W	outcome	0.867	0.914	331	94.254	2.213	0.197	1.009
ca	s5	b1	SALINE1	N	outcome	0.667	0.657	240.75	71.582	0.755	0.028	1.493
ca	s5	b2	SALINE1	N	outcome	0.933	1	273.5	98.221	3.373	0.519	1.076
ca	s5	b3	SALINE1	N	outcome	1	0.971	277.5	89.516	3.283	0.092	0.668
ca	s5	b4	SALINE1	N	outcome	0.733	0.914	220	113.19	1.819	0.394	1.322
ca	s5	b1	SALINE1	E	outcome	1	0.943	188	109.836	3.038	-0.031	0.591
ca	s5	b2	SALINE1	E	outcome	1	0.914	165	106.258	2.853	-0.123	0.538
ca	s5	b3	SALINE1	E	outcome	1	0.943	229.5	112.155	3.038	-0.031	0.591
ca	s5	b4	SALINE1	E	outcome	0.733	0.8	221.5	95.299	1.337	0.154	1.295
ca	s5	b1	SALINE1	H	outcome	1	0.8	202.5	95.125	2.372	-0.364	0.426
ca	s5	b2	SALINE1	H	outcome	0.733	0.8	333.75	113.159	1.337	0.154	1.295
ca	s5	b3	SALINE1	H	outcome	0.933	0.914	221	99.98	2.471	0.068	0.814
ca	s5	b4	SALINE1	H	outcome	0.733	0.943	218.5	118.371	2.003	0.487	1.348
ca	s5	b1	SALINE1	W	outcome	0.867	0.714	237	104.992	1.469	-0.175	0.942
ca	s5	b2	SALINE1	W	outcome	0.867	0.914	265	77.09	2.213	0.197	1.009
ca	s5	b3	SALINE1	W	outcome	0.733	0.743	326.25	152.984	1.158	0.064	1.303
ca	s5	b4	SALINE1	W	outcome	0.867	0.686	194.5	125.983	1.392	-0.214	0.945
ca	s5	b1	SALINE1	J	outcome	0	0.943	NA	NA	-0.388	1.682	3.503
ca	s5	b2	SALINE1	J	outcome	0.8	0.886	263.5	111.323	1.859	0.231	1.155
ca	s5	b3	SALINE1	J	outcome	0.8	0.829	223	118.914	1.623	0.113	1.135
ca	s5	b4	SALINE1	J	outcome	0.4	0.543	290	202.291	-0.148	0.195	2.205
ca	s5	b1	SALINE1	X	outcome	0.533	0.714	370.75	88.301	0.597	0.261	1.774
ca	s6	b1	SALINE1	N	outcome	0.733	0.6	222	110.771	0.775	-0.127	1.356
ca	s6	b2	SALINE1	N	outcome	0.933	0.771	228	82.775	1.896	-0.22	0.722
ca	s6	b3	SALINE1	N	outcome	0.6	0.914	370	91.837	1.495	0.556	1.592
ca	s6	b4	SALINE1	N	outcome	0.733	0.971	374.5	108.701	2.248	0.609	1.395
ca	s6	b1	SALINE1	I	outcome	0.6	0.8	220	94.334	1.013	0.316	1.593
ca	s6	b2	SALINE1	I	outcome	0.867	0.886	186.5	120.899	2.07	0.125	0.984
ca	s6	b3	SALINE1	I	outcome	0.667	0.914	234.75	125.451	1.653	0.477	1.459
ca	s6	b4	SALINE1	I	outcome	0.667	0.914	214.5	120.315	1.653	0.477	1.459
ca	s6	b1	SALINE1	H	outcome	0.867	0.971	212.5	101.113	2.643	0.412	1.106
ca	s6	b2	SALINE1	H	outcome	0.8	1	293	112.616	2.904	0.754	1.387
ca	s6	b3	SALINE1	H	outcome	0.933	0.886	187.5	139.488	2.327	-0.004	0.784
ca	s6	b4	SALINE1	H	outcome	0.867	0.914	294.5	136.586	2.213	0.197	1.009
ca	s6	b1	SALINE1	W	outcome	0.867	0.886	266.5	102.234	2.07	0.125	0.984
ca	s6	b2	SALINE1	W	outcome	1	0.8	177	101.5	2.372	-0.364	0.426
ca	s6	b3	SALINE1	W	outcome	0.933	0.943	227.75	173.923	2.656	0.16	0.858
ca	s6	b4	SALINE1	W	outcome	0.6	0.886	190	120.314	1.351	0.485	1.586
ca	s6	b1	SALINE1	F	outcome	0.867	0.8	261.25	98.475	1.732	-0.044	0.948
ca	s6	b2	SALINE1	F	outcome	0.667	0.886	199.25	109.454	1.51	0.405	1.448
ca	s6	b3	SALINE1	F	outcome	0.933	0.914	240.5	111.814	2.471	0.068	0.814
ca	s6	b4	SALINE1	F	outcome	0.933	0.914	254.5	114.659	2.471	0.068	0.814
ca	s6	b1	SALINE1	J	outcome	0.533	0.6	262	187.321	0.298	0.112	1.842
ca	s6	b2	SALINE1	J	outcome	0.733	0.686	187	121.386	0.997	-0.016	1.319
ca	s6	b3	SALINE1	J	outcome	0.867	0.886	198	100.522	2.07	0.125	0.984
ca	s3	b1	ATX0,5	E	outcome	0.867	0.857	267.5	102.76	1.943	0.062	0.967
ca	s3	b2	ATX0,5	E	outcome	0.8	0.914	233.75	88.837	2.002	0.303	1.174
ca	s3	b3	ATX0,5	E	outcome	0.867	0.914	259.5	80.763	2.213	0.197	1.009
ca	s3	b4	ATX0,5	E	outcome	1	0.914	184.5	78.941	2.853	-0.123	0.538
ca	s3	b1	ATX0,5	I	outcome	1	0.8	198.5	67.731	2.372	-0.364	0.426
ca	s3	b2	ATX0,5	I	outcome	1	0.829	179.5	153.328	2.474	-0.313	0.446
ca	s3	b3	ATX0,5	I	outcome	0.733	0.971	251.5	100.942	2.248	0.609	1.395
ca	s3	b4	ATX0,5	I	outcome	0.867	0.886	204.5	94.776	2.07	0.125	0.984
ca	s3	b1	ATX0,5	T	outcome	1	0.971	199	52.754	3.283	0.092	0.668
ca	s3	b2	ATX0,5	T	outcome	0.867	0.943	243.25	68.113	2.398	0.289	1.046
ca	s3	b3	ATX0,5	T	outcome	0.533	1	267.5	127.444	2.243	1.084	1.854
ca	s3	b4	ATX0,5	T	outcome	0.533	0.943	199.5	171.163	1.525	0.725	1.737
ca	s3	b1	ATX0,5	F	outcome	1	0.914	203	96.135	2.853	-0.123	0.538
ca	s3	b2	ATX0,5	F	outcome	0.933	0.943	295.5	115.272	2.656	0.16	0.858
ca	s3	b3	ATX0,5	F	outcome	1	0.914	222.5	84.957	2.853	-0.123	0.538
ca	s3	b4	ATX0,5	F	outcome	1	0.886	235.5	83.596	2.71	-0.195	0.5
ca	s3	b1	ATX0,5	A	outcome	0.867	0.914	230.25	97.51	2.213	0.197	1.009
ca	s3	b2	ATX0,5	A	outcome	0.867	0.914	294.5	101.608	2.213	0.197	1.009
ca	s3	b3	ATX0,5	A	outcome	0.8	1	218.5	72.149	2.904	0.754	1.387
ca	s3	b4	ATX0,5	A	outcome	0.8	1	273	102.816	2.904	0.754	1.387
ca	s3	b1	ATX0,5	N	outcome	0.533	0.857	252.5	113.069	1.07	0.498	1.724
ca	s3	b2	ATX0,5	N	outcome	0.867	0.914	222.5	96.515	2.213	0.197	1.009
ca	s3	b3	ATX0,5	N	outcome	0.8	0.914	256.5	96.347	2.002	0.303	1.174
ca	s3	b4	ATX0,5	N	outcome	0.533	0.8	372.5	90.466	0.859	0.392	1.738
ca	s3	b1	ATX0,5	E	outcome	1	0.943	269.5	77.151	3.038	-0.031	0.591
ca	s3	b2	ATX0,5	E	outcome	0.933	0.943	202	82.535	2.656	0.16	0.858
ca	s3	b3	ATX0,5	E	outcome	1	0.971	222	88.938	3.283	0.092	0.668
ca	s3	b4	ATX0,5	E	outcome	0.933	0.943	212	77.053	2.656	0.16	0.858
ca	s3	b1	ATX0,5	L	outcome	0.867	0.829	223	98.187	1.834	0.007	0.955
ca	s3	b2	ATX0,5	L	outcome	0.8	0.829	240.25	105.746	1.623	0.113	1.135
ca	s3	b3	ATX0,5	L	outcome	0.867	0.857	188.25	81.969	1.943	0.062	0.967
ca	s3	b4	ATX0,5	L	outcome	0.867	0.971	226	119.82	2.643	0.412	1.106
ca	s3	b1	ATX0,5	H	outcome	0.933	0.886	295.5	99.442	2.327	-0.004	0.784
ca	s3	b2	ATX0,5	H	outcome	0.8	0.971	190.25	102.726	2.432	0.517	1.258
ca	s3	b3	ATX0,5	H	outcome	0.733	0.886	211	108.019	1.675	0.323	1.307
ca	s3	b4	ATX0,5	H	outcome	0.667	0.686	297.5	84.973	0.832	0.066	1.48
ca	s3	b1	ATX0,5	M	outcome	0.6	0.886	312	108.287	1.351	0.485	1.586
ca	s3	b2	ATX0,5	M	outcome	0.533	0.914	286.5	96.517	1.341	0.633	1.725
ca	s7	b3	SALINE1	M	outcome	0.867	0.629	247.5	88.39	1.243	-0.288	0.957
ca	s7	b4	SALINE1	M	outcome	0.8	0.8	360.75	134.348	1.521	0.062	1.131
ca	s7	b1	SALINE1	M	outcome	0.867	0.829	228.25	175.954	1.834	0.007	0.955
ca	s7	b2	SALINE1	M	outcome	0.867	0.971	269.5	116.274	2.643	0.412	1.106
ca	s7	b1	SALINE1	J	outcome	0.867	0.829	304.5	101.975	1.834	0.007	0.955
ca	s7	b2	SALINE1	J	outcome	0.667	0.771	266	151.646	1.078	0.189	1.451
ca	s7	b3	SALINE1	J	outcome	1	0.886	304	111.713	2.71	-0.195	0.5
ca	s7	b4	SALINE1	J	outcome	0.733	0.971	241	78.136	2.248	0.609	1.395
ca	s7	b1	SALINE1	P	outcome	1	1	231	93.707	3.756	0.328	0.833
ca	s7	b2	SALINE1	P	outcome	0.533	0.857	219	193.763	1.07	0.498	1.724
ca	s7	b3	SALINE1	P	outcome	0	0.6	148	NA	-1.616	1.068	3.873
ca	s7	b4	SALINE1	P	outcome	0.6	0.743	339.25	168.187	0.834	0.226	1.611
ca	s7	b1	SALINE1	W	outcome	0.467	0.857	188.75	217.366	0.919	0.573	1.863
ca	s7	b2	SALINE1	W	outcome	0.4	0.857	286.5	145.757	0.764	0.651	2.008
ca	s7	b3	SALINE1	W	outcome	0.533	0.714	314	155.001	0.597	0.261	1.774
ca	s7	b4	SALINE1	W	outcome	0.2	0.714	309.5	206.735	-0.24	0.679	2.623
ca	s7	b1	SALINE1	X	outcome	0.267	0.514	299.5	149.636	-0.553	0.327	2.587
ca	s7	b2	SALINE1	X	outcome	0.267	0.629	239.25	129.325	-0.27	0.468	2.487
ca	s7	b3	SALINE1	X	outcome	0.467	0.857	337.5	122.518	0.919	0.573	1.863
ca	s7	b4	SALINE1	X	outcome	0.933	0.914	282.75	135.185	2.471	0.068	0.814
ca	s7	b1	SALINE1	W	outcome	0.467	0.771	290.5	143.494	0.615	0.421	1.895
ca	s8	b1	SALINE1	E	outcome	1	0.943	294.5	84.653	3.038	-0.031	0.591
ca	s8	b2	SALINE1	E	outcome	0.867	0.943	279.75	87.583	2.398	0.289	1.046
ca	s8	b3	SALINE1	E	outcome	0.867	0.971	228.5	123.338	2.643	0.412	1.106
ca	s8	b4	SALINE1	E	outcome	0.933	0.886	307.5	116.709	2.327	-0.004	0.784
ca	s8	b1	SALINE1	T	outcome	0.667	0.943	347.25	91.157	1.838	0.569	1.48
ca	s8	b2	SALINE1	T	outcome	0.8	0.971	320.75	136.517	2.432	0.517	1.258
ca	s8	b3	SALINE1	T	outcome	0.533	0.743	273	119.545	0.68	0.303	1.76
ca	s8	b4	SALINE1	T	outcome	0.867	0.914	255	104.781	2.213	0.197	1.009
ca	s8	b1	SALINE1	W	outcome	0.533	0.571	294	169.746	0.226	0.076	1.862
ca	s8	b2	SALINE1	W	outcome	0	0.429	372.5	198.048	-2.03	0.861	4.064
ca	s8	b3	SALINE1	W	outcome	0	0.514	143.5	225.378	-1.826	0.964	3.966
ca	s8	b4	SALINE1	W	outcome	0	0.771	293	NA	-1.148	1.302	3.696
ca	s8	b1	SALINE1	N	outcome	0	0.4	374.5	213.76	-2.101	0.826	4.099
ca	s8	b2	SALINE1	N	outcome	0	0.886	445	65.574	-0.716	1.518	3.571
ca	s8	b3	SALINE1	N	outcome	0	0.8	249	196.678	-1.054	1.349	3.666
ca	s4	b1	ATX0,5	A	outcome	0.867	0.857	327	133.208	1.943	0.062	0.967
ca	s4	b2	ATX0,5	A	outcome	0.667	0.914	243	93.589	1.653	0.477	1.459
ca	s4	b3	ATX0,5	A	outcome	0.6	0.914	237.5	49.952	1.495	0.556	1.592
ca	s4	b4	ATX0,5	A	outcome	0.867	0.943	300.75	103.388	2.398	0.289	1.046
ca	s4	b1	ATX0,5	T	outcome	0.733	0.943	290.75	100.963	2.003	0.487	1.348
ca	s4	b2	ATX0,5	T	outcome	0.867	0.914	209	118.991	2.213	0.197	1.009
ca	s4	b3	ATX0,5	T	outcome	0.333	0.971	248.25	67.781	1.302	1.083	2.152
ca	s4	b4	ATX0,5	T	outcome	0.733	1	313.5	98.634	2.721	0.845	1.513
ca	s4	b1	ATX0,5	N	outcome	0	0.829	442.5	NA	-0.952	1.4	3.635
ca	s4	b2	ATX0,5	N	outcome	0.667	0.914	310.5	115.462	1.653	0.477	1.459
ca	s4	b3	ATX0,5	N	outcome	0.8	0.971	218	87.028	2.432	0.517	1.258
ca	s4	b4	ATX0,5	N	outcome	0.667	1	249.25	91.796	2.555	0.928	1.629
ca	s4	b1	ATX0,5	W	outcome	0.733	0.857	310	112.105	1.548	0.259	1.299
ca	s4	b2	ATX0,5	W	outcome	0.6	1	232.5	111.378	2.397	1.007	1.742
ca	s4	b3	ATX0,5	W	outcome	0.267	0.971	246.75	128.345	1.13	1.169	2.3
ca	s4	b4	ATX0,5	W	outcome	0.667	0.943	295.25	103.29	1.838	0.569	1.48
ca	s4	b1	ATX0,5	X	outcome	0	0.857	NA	NA	-0.843	1.455	3.604
ca	s4	b2	ATX0,5	X	outcome	0	0.857	NA	NA	-0.843	1.455	3.604
ca	s4	b3	ATX0,5	X	outcome	0	0.829	506	239.525	-0.952	1.4	3.635
ca	s4	b4	ATX0,5	X	outcome	0.267	0.743	306.25	116.579	0.039	0.623	2.4
ca	s4	b1	ATX0,5	I	outcome	0.867	0.914	234	85.948	2.213	0.197	1.009
ca	s4	b2	ATX0,5	I	outcome	0.8	0.914	185	93.944	2.002	0.303	1.174
ca	s4	b3	ATX0,5	I	outcome	0.867	0.943	177.5	82.502	2.398	0.289	1.046
ca	s4	b4	ATX0,5	I	outcome	0.867	0.914	250	107.659	2.213	0.197	1.009
ca	s4	b1	ATX0,5	J	outcome	0.733	0.829	218.25	75.994	1.439	0.205	1.295
ca	s4	b2	ATX0,5	J	outcome	0.933	0.914	196	121.66	2.471	0.068	0.814
ca	s4	b3	ATX0,5	J	outcome	0.8	0.914	224	137.109	2.002	0.303	1.174
ca	s4	b4	ATX0,5	J	outcome	0.933	0.886	255.5	120.087	2.327	-0.004	0.784
ca	s4	b1	ATX0,5	X	outcome	0.867	0.886	308.75	107.331	2.07	0.125	0.984
ca	s4	b2	ATX0,5	X	outcome	0.6	1	319	104.66	2.397	1.007	1.742
ca	s4	b3	ATX0,5	X	outcome	0.6	0.857	264	82.63	1.224	0.421	1.584
ca	s4	b4	ATX0,5	X	outcome	0.8	1	253.25	102.551	2.904	0.754	1.387
ca	s4	b1	ATX0,5	N	outcome	0.733	0.829	329.5	111.541	1.439	0.205	1.295
ca	s4	b2	ATX0,5	N	outcome	0.867	0.943	347.75	110.226	2.398	0.289	1.046
ca	s4	b3	ATX0,5	N	outcome	0.667	0.914	309.5	130.616	1.653	0.477	1.459
ca	s4	b4	ATX0,5	N	outcome	0.733	0.943	205.5	93.384	2.003	0.487	1.348
ce	s1	b1	SALINE1	I	outcome	0.8	0.571	266.5	126.382	0.887	-0.255	1.186
ce	s1	b2	SALINE1	I	outcome	0.667	0.714	246.75	77.554	0.909	0.105	1.469
ce	s1	b3	SALINE1	I	outcome	0.933	0.971	236.75	60.945	2.901	0.283	0.926
ce	s1	b4	SALINE1	I	outcome	0.867	0.943	273.5	76.929	2.398	0.289	1.046
ce	s1	b1	SALINE1	J	outcome	1	0.943	236	31.945	3.038	-0.031	0.591
ce	s1	b2	SALINE1	J	outcome	0.933	1	226.5	30.754	3.373	0.519	1.076
ce	s1	b3	SALINE1	J	outcome	0.933	1	215	36.719	3.373	0.519	1.076
ce	s1	b4	SALINE1	J	outcome	1	1	222	40.927	3.756	0.328	0.833
ce	s1	b1	SALINE1	X	outcome	0.933	0.943	241.5	77.565	2.656	0.16	0.858
ce	s1	b2	SALINE1	X	outcome	1	0.971	220.5	44.56	3.283	0.092	0.668
ce	s1	b3	SALINE1	X	outcome	1	1	241	32.206	3.756	0.328	0.833
ce	s1	b4	SALINE1	X	outcome	0.933	0.971	205.75	35.592	2.901	0.283	0.926
ce	s1	b1	SALINE1	N	outcome	0.933	0.857	226.5	32.897	2.2	-0.067	0.761
ce	s1	b2	SALINE1	N	outcome	1	0.914	239.5	34.552	2.853	-0.123	0.538
ce	s1	b3	SALINE1	N	outcome	1	0.886	229.5	67.928	2.71	-0.195	0.5
ce	s1	b4	SALINE1	N	outcome	1	0.8	235	64.869	2.372	-0.364	0.426
ce	s1	b1	SALINE1	M	outcome	0.6	0.629	300.75	69.628	0.524	0.071	1.666
ce	s1	b2	SALINE1	M	outcome	1	0.886	229.5	45.998	2.71	-0.195	0.5
ce	s1	b3	SALINE1	M	outcome	1	0.886	263	41.258	2.71	-0.195	0.5
ce	s1	b4	SALINE1	M	outcome	0.933	0.914	225.75	70.03	2.471	0.068	0.814
ce	s1	b1	SALINE1	L	outcome	1	0.771	263.5	40.938	2.278	-0.411	0.41
ce	s1	b2	SALINE1	L	outcome	1	1	229.5	41.903	3.756	0.328	0.833
ce	s1	b3	SALINE1	L	outcome	1	0.886	234	50.707	2.71	-0.195	0.5
ce	s1	b4	SALINE1	L	outcome	1	0.886	237.5	62.667	2.71	-0.195	0.5
ce	s1	b1	SALINE1	I	outcome	0.933	0.857	221	61.258	2.2	-0.067	0.761
ce	s1	b2	SALINE1	I	outcome	0.933	1	224	51.487	3.373	0.519	1.076
ce	s1	b3	SALINE1	I	outcome	1	0.971	266.5	44.496	3.283	0.092	0.668
ce	s1	b4	SALINE1	I	outcome	1	0.971	241.5	61.395	3.283	0.092	0.668
ce	s1	b1	SALINE1	E	outcome	1	0.857	218	67.392	2.583	-0.258	0.47
ce	s1	b2	SALINE1	E	outcome	0.733	0.943	276.5	131.405	2.003	0.487	1.348
ce	s1	b3	SALINE1	E	outcome	1	0.943	255	57.652	3.038	-0.031	0.591
ce	s1	b4	SALINE1	E	outcome	1	0.943	222.5	63.915	3.038	-0.031	0.591
ce	s1	b1	SALINE1	W	outcome	0.667	0.829	302	91.834	1.274	0.287	1.443
ce	s1	b2	SALINE1	W	outcome	0.867	0.829	275.25	82.768	1.834	0.007	0.955
ce	s1	b3	SALINE1	W	outcome	1	0.971	302.5	67.116	3.283	0.092	0.668
ce	s1	b4	SALINE1	W	outcome	1	0.971	218	125.012	3.283	0.092	0.668
ce	s1	b1	SALINE1	A	outcome	0.933	0.943	246.25	69.451	2.656	0.16	0.858
ce	s1	b2	SALINE1	A	outcome	0.933	1	262	86.196	3.373	0.519	1.076
ce	s1	b3	SALINE1	A	outcome	0.8	0.914	233.5	66.079	2.002	0.303	1.174
ce	s1	b4	SALINE1	A	outcome	0.933	0.886	243.5	72.926	2.327	-0.004	0.784
ce	s1	b1	SALINE1	T	outcome	1	0.886	252.5	40.49	2.71	-0.195	0.5
ce	s1	b2	SALINE1	T	outcome	1	0.943	235.5	58.011	3.038	-0.031	0.591
ce	s2	b1	SALINE1	F	outcome	0.4	0.829	325.75	78.529	0.655	0.597	2.019
ce	s2	b2	SALINE1	F	outcome	0.667	0.8	293.5	77.007	1.172	0.236	1.446
ce	s2	b3	SALINE1	F	outcome	1	0.914	232.5	49.79	2.853	-0.123	0.538
ce	s2	b4	SALINE1	F	outcome	1	0.914	246.5	36.653	2.853	-0.123	0.538
ce	s2	b1	SALINE1	T	outcome	0.933	0.971	248.25	50.678	2.901	0.283	0.926
ce	s2	b2	SALINE1	T	outcome	1	1	224.5	35.831	3.756	0.328	0.833
ce	s2	b3	SALINE1	T	outcome	1	1	216	26.428	3.756	0.328	0.833
ce	s2	b4	SALINE1	T	outcome	0.933	1	224	47.012	3.373	0.519	1.076
ce	s2	b1	SALINE1	N	outcome	0.8	0.886	256.5	81.247	1.859	0.231	1.155
ce	s2	b2	SALINE1	N	outcome	1	0.829	276.5	71.623	2.474	-0.313	0.446
ce	s2	b3	SALINE1	N	outcome	0.933	0.971	249	46.359	2.901	0.283	0.926
ce	s2	b4	SALINE1	N	outcome	0.933	0.886	259.5	67.523	2.327	-0.004	0.784
ce	s2	b1	SALINE1	W	outcome	1	0.886	236	43.978	2.71	-0.195	0.5
ce	s2	b2	SALINE1	W	outcome	1	0.886	225.5	43.244	2.71	-0.195	0.5
ce	s2	b3	SALINE1	W	outcome	1	0.829	276	38.051	2.474	-0.313	0.446
ce	s2	b4	SALINE1	W	outcome	1	0.914	241.5	54.667	2.853	-0.123	0.538
ce	s2	b1	SALINE1	X	outcome	1	0.943	248	52.595	3.038	-0.031	0.591
ce	s2	b2	SALINE1	X	outcome	1	1	222.5	41.366	3.756	0.328	0.833
ce	s2	b3	SALINE1	X	outcome	1	0.971	225.5	36.684	3.283	0.092	0.668
ce	s2	b4	SALINE1	X	outcome	1	1	218.5	46.168	3.756	0.328	0.833
ce	s2	b1	SALINE1	I	outcome	1	0.914	221.5	32.216	2.853	-0.123	0.538
ce	s2	b2	SALINE1	I	outcome	1	1	238	43.183	3.756	0.328	0.833
ce	s2	b3	SALINE1	I	outcome	1	0.971	218	46.333	3.283	0.092	0.668
ce	s2	b4	SALINE1	I	outcome	1	1	227	56.287	3.756	0.328	0.833
ce	s2	b1	SALINE1	J	outcome	1	0.971	218.5	62.154	3.283	0.092	0.668
ce	s2	b2	SALINE1	J	outcome	0.933	0.943	239.5	68.251	2.656	0.16	0.858
ce	s2	b3	SALINE1	J	outcome	1	0.943	232.5	38.455	3.038	-0.031	0.591
ce	s2	b4	SALINE1	J	outcome	0.933	0.971	219	57.202	2.901	0.283	0.926
ce	s2	b1	SALINE1	X	outcome	1	0.971	245.5	63.153	3.283	0.092	0.668
ce	s2	b2	SALINE1	X	outcome	1	0.971	245	36.001	3.283	0.092	0.668
ce	s2	b3	SALINE1	X	outcome	0.8	0.914	233.5	79.671	2.002	0.303	1.174
ce	s2	b4	SALINE1	X	outcome	1	0.971	203.5	50.423	3.283	0.092	0.668
ce	s2	b1	SALINE1	N	outcome	0.867	0.8	305.5	69.433	1.732	-0.044	0.948
ce	s2	b2	SALINE1	N	outcome	1	0.857	249.5	43.494	2.583	-0.258	0.47
ce	s2	b3	SALINE1	N	outcome	0.933	0.971	268.5	57.119	2.901	0.283	0.926
ce	s2	b4	SALINE1	N	outcome	0.933	0.829	266.25	37.04	2.092	-0.122	0.744
ce	s2	b1	SALINE1	M	outcome	1	0.857	284	58.139	2.583	-0.258	0.47
ce	s2	b2	SALINE1	M	outcome	0.933	0.771	301.5	64.829	1.896	-0.22	0.722
ce	s2	b3	SALINE1	M	outcome	0.6	0.886	253	69.057	1.351	0.485	1.586
ce	s2	b4	SALINE1	M	outcome	0.867	0.829	279	36.518	1.834	0.007	0.955
ce	s2	b1	SALINE1	L	outcome	0.867	0.943	265.75	59.263	2.398	0.289	1.046
ce	s2	b2	SALINE1	L	outcome	1	0.971	241.5	57.557	3.283	0.092	0.668
ce	s2	b3	SALINE1	L	outcome	1	0.886	230	44.326	2.71	-0.195	0.5
ce	s2	b4	SALINE1	L	outcome	1	0.943	233	45.618	3.038	-0.031	0.591
ce	s2	b1	SALINE1	I	outcome	1	0.914	218.5	63.33	2.853	-0.123	0.538
ce	s2	b2	SALINE1	I	outcome	1	0.914	255	55.718	2.853	-0.123	0.538
ce	s2	b3	SALINE1	I	outcome	0.933	0.914	205.5	55.605	2.471	0.068	0.814
ce	s2	b4	SALINE1	I	outcome	0.867	0.914	241.5	61.951	2.213	0.197	1.009
ce	s2	b1	SALINE1	E	outcome	1	0.8	212	64.194	2.372	-0.364	0.426
ce	s2	b2	SALINE1	E	outcome	1	0.943	273.5	63.712	3.038	-0.031	0.591
ce	s2	b3	SALINE1	E	outcome	1	0.914	283	50.123	2.853	-0.123	0.538
ce	s2	b4	SALINE1	E	outcome	1	0.914	287.5	58.995	2.853	-0.123	0.538
ce	s2	b1	SALINE1	W	outcome	0.667	0.857	218	26.22	1.382	0.342	1.443
ce	s1	b1	ATX0,5	J	outcome	0.533	0.829	335.5	79.832	0.962	0.444	1.729
ce	s1	b2	ATX0,5	J	outcome	0.8	0.943	295.5	55.97	2.187	0.395	1.206
ce	s1	b3	ATX0,5	J	outcome	1	1	217.5	32.875	3.756	0.328	0.833
ce	s1	b4	ATX0,5	J	outcome	0.933	1	223.5	110.327	3.373	0.519	1.076
ce	s1	b1	ATX0,5	W	outcome	0	0.914	NA	NA	-0.573	1.59	3.539
ce	s1	b2	ATX0,5	W	outcome	0.533	0.914	238.75	53.615	1.341	0.633	1.725
ce	s1	b3	ATX0,5	W	outcome	0.933	0.943	292	79.83	2.656	0.16	0.858
ce	s1	b4	ATX0,5	W	outcome	0.933	1	299	66.542	3.373	0.519	1.076
ce	s1	b1	ATX0,5	P	outcome	0.867	0.943	274.5	52.478	2.398	0.289	1.046
ce	s1	b2	ATX0,5	P	outcome	0.733	1	221.25	86.494	2.721	0.845	1.513
ce	s1	b3	ATX0,5	P	outcome	1	1	213	69.1	3.756	0.328	0.833
ce	s1	b4	ATX0,5	P	outcome	0.933	0.971	242	56.823	2.901	0.283	0.926
ce	s1	b1	ATX0,5	N	outcome	0.933	0.886	241.5	92.055	2.327	-0.004	0.784
ce	s1	b2	ATX0,5	N	outcome	0.933	0.886	259.5	72.13	2.327	-0.004	0.784
ce	s1	b3	ATX0,5	N	outcome	0.933	0.943	308.5	78.943	2.656	0.16	0.858
ce	s1	b4	ATX0,5	N	outcome	0.867	0.943	368.75	99.491	2.398	0.289	1.046
ce	s1	b1	ATX0,5	X	outcome	0.867	0.943	269	90.282	2.398	0.289	1.046
ce	s1	b2	ATX0,5	X	outcome	1	0.943	276	63.002	3.038	-0.031	0.591
ce	s1	b3	ATX0,5	X	outcome	1	0.943	287.5	76.684	3.038	-0.031	0.591
ce	s1	b4	ATX0,5	X	outcome	0.867	1	284.5	77.715	3.115	0.648	1.245
ce	s1	b1	ATX0,5	E	outcome	0.933	0.886	316	68.34	2.327	-0.004	0.784
ce	s1	b2	ATX0,5	E	outcome	1	0.914	272.5	53.948	2.853	-0.123	0.538
ce	s1	b3	ATX0,5	E	outcome	0.933	0.914	298.5	51.802	2.471	0.068	0.814
ce	s1	b4	ATX0,5	E	outcome	0.933	0.943	312.5	67.206	2.656	0.16	0.858
ce	s1	b1	ATX0,5	T	outcome	0.933	0.914	253.5	111.674	2.471	0.068	0.814
ce	s1	b2	ATX0,5	T	outcome	0.867	0.886	332.5	78.259	2.07	0.125	0.984
ce	s1	b3	ATX0,5	T	outcome	0.933	1	218	83.104	3.373	0.519	1.076
ce	s1	b4	ATX0,5	T	outcome	0.933	0.971	317	95.68	2.901	0.283	0.926
ce	s1	b1	ATX0,5	I	outcome	1	0.943	241.5	91.846	3.038	-0.031	0.591
ce	s1	b2	ATX0,5	I	outcome	0.933	0.971	207	65.567	2.901	0.283	0.926
ce	s1	b3	ATX0,5	I	outcome	0.933	0.943	252.5	75.167	2.656	0.16	0.858
ce	s1	b4	ATX0,5	I	outcome	0.933	0.914	319	98.954	2.471	0.068	0.814
ce	s1	b1	ATX0,5	H	outcome	0.933	0.914	237	75.825	2.471	0.068	0.814
ce	s1	b2	ATX0,5	H	outcome	0.8	0.971	269.5	62.058	2.432	0.517	1.258
ce	s1	b3	ATX0,5	H	outcome	0.867	1	305	111.522	3.115	0.648	1.245
ce	s1	b4	ATX0,5	H	outcome	1	1	282	94.711	3.756	0.328	0.833
ce	s1	b1	ATX0,5	M	outcome	0.733	0.743	310.25	71.666	1.158	0.064	1.303
ce	s1	b2	ATX0,5	M	outcome	1	0.857	300	74.552	2.583	-0.258	0.47
ce	s1	b3	ATX0,5	M	outcome	0.8	0.886	238	84.105	1.859	0.231	1.155
ce	s1	b4	ATX0,5	M	outcome	0.867	0.971	245.25	92.85	2.643	0.412	1.106
ce	s1	b1	ATX0,5	H	outcome	0.933	0.943	270.75	73.945	2.656	0.16	0.858
ce	s1	b2	ATX0,5	H	outcome	1	1	218.5	57.21	3.756	0.328	0.833
ce	s1	b3	ATX0,5	H	outcome	0.867	0.971	290.75	88.731	2.643	0.412	1.106
ce	s1	b4	ATX0,5	H	outcome	1	1	210	63.05	3.756	0.328	0.833
ce	s1	b1	ATX0,5	F	outcome	0.933	0.857	268.5	84.948	2.2	-0.067	0.761
ce	s1	b2	ATX0,5	F	outcome	0.933	0.914	246.25	52.301	2.471	0.068	0.814
ce	s1	b3	ATX0,5	F	outcome	1	0.914	255.5	63.133	2.853	-0.123	0.538
ce	s1	b4	ATX0,5	F	outcome	0.933	0.914	217.75	61.558	2.471	0.068	0.814
ce	s1	b1	ATX0,5	I	outcome	0.8	0.914	235.75	72.966	2.002	0.303	1.174
ce	s1	b2	ATX0,5	I	outcome	1	0.971	278.5	60.618	3.283	0.092	0.668
ce	s1	b3	ATX0,5	I	outcome	1	1	298	75.557	3.756	0.328	0.833
ce	s1	b4	ATX0,5	I	outcome	0.867	0.943	275.5	99.059	2.398	0.289	1.046
ce	s3	b1	SALINE1	A	outcome	0.2	0.886	449.25	149.989	0.361	0.98	2.5
ce	s3	b2	SALINE1	A	outcome	0.667	0.857	239.5	88.712	1.382	0.342	1.443
ce	s3	b3	SALINE1	A	outcome	0.733	0.914	228.5	56.011	1.819	0.394	1.322
ce	s3	b4	SALINE1	A	outcome	0.867	1	293	89.634	3.115	0.648	1.245
ce	s3	b1	SALINE1	X	outcome	0.8	0.971	240.5	97.889	2.432	0.517	1.258
ce	s3	b2	SALINE1	X	outcome	0.667	0.886	299	67.435	1.51	0.405	1.448
ce	s3	b3	SALINE1	X	outcome	0.733	1	231.5	102.925	2.721	0.845	1.513
ce	s3	b4	SALINE1	X	outcome	0.667	0.943	275	109.606	1.838	0.569	1.48
ce	s3	b1	SALINE1	N	outcome	0.6	0.743	270.5	74.248	0.834	0.226	1.611
ce	s3	b2	SALINE1	N	outcome	0.6	0.8	341.5	105.904	1.013	0.316	1.593
ce	s3	b3	SALINE1	N	outcome	0.533	0.6	275	61.563	0.298	0.112	1.842
ce	s3	b4	SALINE1	N	outcome	1	0.914	275.5	73.402	2.853	-0.123	0.538
ce	s3	b1	SALINE1	M	outcome	0.667	0.886	271	146.649	1.51	0.405	1.448
ce	s3	b2	SALINE1	M	outcome	0.933	0.914	327	82.129	2.471	0.068	0.814
ce	s3	b3	SALINE1	M	outcome	0.933	0.943	288	107.429	2.656	0.16	0.858
ce	s3	b4	SALINE1	M	outcome	0.467	1	260	172.788	2.092	1.16	1.967
ce	s3	b1	SALINE1	E	outcome	0.133	0.8	573.75	211.778	-0.209	0.927	2.793
ce	s3	b2	SALINE1	E	outcome	0	0.914	405	NA	-0.573	1.59	3.539
ce	s4	b1	SALINE1	H	outcome	0.733	0.914	287.5	49.45	1.819	0.394	1.322
ce	s4	b2	SALINE1	H	outcome	1	0.971	217	45.048	3.283	0.092	0.668
ce	s4	b3	SALINE1	H	outcome	1	0.943	211.5	43.751	3.038	-0.031	0.591
ce	s4	b4	SALINE1	H	outcome	1	0.971	217.5	58.677	3.283	0.092	0.668
ce	s4	b1	SALINE1	T	outcome	0.867	0.971	220	50.398	2.643	0.412	1.106
ce	s4	b2	SALINE1	T	outcome	1	0.971	254.5	51.813	3.283	0.092	0.668
ce	s4	b3	SALINE1	T	outcome	1	0.914	213	55.616	2.853	-0.123	0.538
ce	s4	b4	SALINE1	T	outcome	1	0.943	247	50.645	3.038	-0.031	0.591
ce	s4	b1	SALINE1	X	outcome	0.867	0.914	229	56.197	2.213	0.197	1.009
ce	s4	b2	SALINE1	X	outcome	0.867	0.943	292.5	82.387	2.398	0.289	1.046
ce	s4	b3	SALINE1	X	outcome	1	1	245	35.949	3.756	0.328	0.833
ce	s4	b4	SALINE1	X	outcome	1	0.914	284.5	45.524	2.853	-0.123	0.538
ce	s4	b1	SALINE1	E	outcome	0.867	0.857	228.5	43.888	1.943	0.062	0.967
ce	s4	b2	SALINE1	E	outcome	1	0.914	251	53.272	2.853	-0.123	0.538
ce	s4	b3	SALINE1	E	outcome	1	0.886	233	64.681	2.71	-0.195	0.5
ce	s4	b4	SALINE1	E	outcome	0.933	0.914	255	58.366	2.471	0.068	0.814
ce	s4	b1	SALINE1	A	outcome	0.867	0.943	243.5	45.241	2.398	0.289	1.046
ce	s4	b2	SALINE1	A	outcome	1	0.943	228.5	44.112	3.038	-0.031	0.591
ce	s4	b3	SALINE1	A	outcome	0.533	0.914	240	95.242	1.341	0.633	1.725
ce	s4	b4	SALINE1	A	outcome	0.667	0.8	260	69.165	1.172	0.236	1.446
ce	s4	b1	SALINE1	L	outcome	1	0.857	256.5	51.114	2.583	-0.258	0.47
ce	s4	b2	SALINE1	L	outcome	0.933	0.886	286	44.992	2.327	-0.004	0.784
ce	s4	b3	SALINE1	L	outcome	1	0.943	272.5	52.143	3.038	-0.031	0.591
ce	s2	b1	ATX0,5	P	outcome	0.067	0.971	447	212.292	0.4	1.533	2.954
ce	s2	b2	ATX0,5	P	outcome	0.933	1	246.5	81.262	3.373	0.519	1.076
ce	s2	b3	ATX0,5	P	outcome	1	1	228.5	42.473	3.756	0.328	0.833
ce	s2	b4	ATX0,5	P	outcome	1	1	211	54.942	3.756	0.328	0.833
ce	s2	b1	ATX0,5	I	outcome	0.933	0.971	244.5	53.999	2.901	0.283	0.926
ce	s2	b2	ATX0,5	I	outcome	1	1	216	35.489	3.756	0.328	0.833
ce	s2	b3	ATX0,5	I	outcome	1	1	222.5	36.683	3.756	0.328	0.833
ce	s2	b4	ATX0,5	I	outcome	1	1	244	54.175	3.756	0.328	0.833
ce	s2	b1	ATX0,5	M	outcome	0.867	0.886	280.25	54.371	2.07	0.125	0.984
ce	s2	b2	ATX0,5	M	outcome	1	0.857	284	73.903	2.583	-0.258	0.47
ce	s2	b3	ATX0,5	M	outcome	1	0.943	312	51.635	3.038	-0.031	0.591
ce	s2	b4	ATX0,5	M	outcome	1	1	229.5	45.709	3.756	0.328	0.833
ce	s2	b1	ATX0,5	J	outcome	0.8	0.914	255	71.447	2.002	0.303	1.174
ce	s2	b2	ATX0,5	J	outcome	0.933	1	258.5	50.612	3.373	0.519	1.076
ce	s2	b3	ATX0,5	J	outcome	0.933	1	225	50.363	3.373	0.519	1.076
ce	s2	b4	ATX0,5	J	outcome	1	1	246	55.576	3.756	0.328	0.833
ce	s2	b1	ATX0,5	T	outcome	0.8	0.914	285.5	76.995	2.002	0.303	1.174
ce	s2	b2	ATX0,5	T	outcome	0.933	0.971	249	57.033	2.901	0.283	0.926
ce	s2	b3	ATX0,5	T	outcome	1	0.971	246	66.733	3.283	0.092	0.668
ce	s2	b4	ATX0,5	T	outcome	1	0.971	220.5	62.26	3.283	0.092	0.668
ce	s2	b1	ATX0,5	X	outcome	0.933	0.971	264.75	65.519	2.901	0.283	0.926
ce	s2	b2	ATX0,5	X	outcome	1	1	249	62.711	3.756	0.328	0.833
ce	s2	b3	ATX0,5	X	outcome	0.933	1	340.5	67.634	3.373	0.519	1.076
ce	s2	b4	ATX0,5	X	outcome	0.867	0.971	230	78.764	2.643	0.412	1.106
ce	s2	b1	ATX0,5	N	outcome	0.467	0.657	357.5	53.876	0.292	0.259	1.959
ce	s2	b2	ATX0,5	N	outcome	0	0.886	NA	NA	-0.716	1.518	3.571
ce	s5	b1	SALINE1	F	outcome	0.667	0.886	217	64.37	1.51	0.405	1.448
ce	s5	b2	SALINE1	F	outcome	0.933	0.886	210	31.597	2.327	-0.004	0.784
ce	s5	b3	SALINE1	F	outcome	0.867	0.914	210	19.279	2.213	0.197	1.009
ce	s5	b4	SALINE1	F	outcome	1	0.914	242	59.467	2.853	-0.123	0.538
ce	s5	b1	SALINE1	E	outcome	1	0.914	198.5	31.859	2.853	-0.123	0.538
ce	s5	b2	SALINE1	E	outcome	1	0.914	227	38.108	2.853	-0.123	0.538
ce	s5	b3	SALINE1	E	outcome	1	0.914	224	39.943	2.853	-0.123	0.538
ce	s5	b4	SALINE1	E	outcome	0.933	0.886	266.5	52.604	2.327	-0.004	0.784
ce	s5	b1	SALINE1	T	outcome	1	0.886	255	59.919	2.71	-0.195	0.5
ce	s5	b2	SALINE1	T	outcome	0.933	0.771	248	46.661	1.896	-0.22	0.722
ce	s5	b3	SALINE1	T	outcome	0.533	0.771	200.25	134.239	0.765	0.345	1.748
ce	s5	b4	SALINE1	T	outcome	0.8	0.943	209.5	52.248	2.187	0.395	1.206
ce	s5	b1	SALINE1	P	outcome	1	0.886	247.5	41.367	2.71	-0.195	0.5
ce	s5	b2	SALINE1	P	outcome	1	1	199.5	45.437	3.756	0.328	0.833
ce	s5	b3	SALINE1	P	outcome	0.733	0.943	256.25	58.032	2.003	0.487	1.348
ce	s5	b4	SALINE1	P	outcome	0.933	0.971	212.5	72.633	2.901	0.283	0.926
ce	s5	b1	SALINE1	L	outcome	0.867	0.8	215.25	52.561	1.732	-0.044	0.948
ce	s5	b2	SALINE1	L	outcome	1	0.914	248.5	44.566	2.853	-0.123	0.538
ce	s5	b3	SALINE1	L	outcome	0.667	0.886	263	70.485	1.51	0.405	1.448
ce	s3	b1	ATX0,5	A	outcome	0.333	0.8	286.75	166.7	0.391	0.627	2.192
ce	s3	b2	ATX0,5	A	outcome	0.933	1	246.75	84.457	3.373	0.519	1.076
ce	s3	b3	ATX0,5	A	outcome	0.933	1	279	65.421	3.373	0.519	1.076
ce	s3	b4	ATX0,5	A	outcome	1	0.971	250.5	47.39	3.283	0.092	0.668
ce	s3	b1	ATX0,5	F	outcome	0.867	0.914	263.5	59.538	2.213	0.197	1.009
ce	s3	b2	ATX0,5	F	outcome	1	0.886	300.5	57.22	2.71	-0.195	0.5
ce	s3	b3	ATX0,5	F	outcome	1	0.914	264.5	45.254	2.853	-0.123	0.538
ce	s3	b4	ATX0,5	F	outcome	0.933	0.914	321	79.422	2.471	0.068	0.814
ce	s3	b1	ATX0,5	J	outcome	1	0.943	227.5	62.646	3.038	-0.031	0.591
ce	s3	b2	ATX0,5	J	outcome	1	1	223.5	59.997	3.756	0.328	0.833
ce	s3	b3	ATX0,5	J	outcome	0.8	0.971	287.25	77.709	2.432	0.517	1.258
ce	s3	b4	ATX0,5	J	outcome	0.933	1	309	85.885	3.373	0.519	1.076
ce	s6	b1	SALINE1	A	outcome	0.2	0.657	278.5	63.609	-0.394	0.602	2.669
ce	s6	b2	SALINE1	A	outcome	0.8	0.943	212	50.216	2.187	0.395	1.206
ce	s6	b3	SALINE1	A	outcome	0.867	0.971	228.5	47.378	2.643	0.412	1.106
ce	s6	b4	SALINE1	A	outcome	1	1	218.5	37.347	3.756	0.328	0.833
ce	s6	b1	SALINE1	F	outcome	0.933	0.857	276.5	95.613	2.2	-0.067	0.761
ce	s6	b2	SALINE1	F	outcome	0.733	0.8	245.75	55.702	1.337	0.154	1.295
ce	s6	b3	SALINE1	F	outcome	0.8	0.714	290.5	72.1	1.258	-0.07	1.137
ce	s6	b4	SALINE1	F	outcome	0.933	0.857	302	53.079	2.2	-0.067	0.761
ce	s6	b1	SALINE1	J	outcome	0.867	1	289	58.69	3.115	0.648	1.245
ce	s6	b2	SALINE1	J	outcome	0.933	1	272.5	64.576	3.373	0.519	1.076
ce	s6	b3	SALINE1	J	outcome	0.933	0.971	264.5	113.772	2.901	0.283	0.926
ce	s6	b4	SALINE1	J	outcome	1	0.971	221.5	54.722	3.283	0.092	0.668
ce	s6	b1	SALINE1	H	outcome	0.867	0.886	272.75	151.627	2.07	0.125	0.984
ce	s6	b2	SALINE1	H	outcome	0.533	0.914	285.75	68.414	1.341	0.633	1.725
ce	s6	b3	SALINE1	H	outcome	1	1	243.5	61.68	3.756	0.328	0.833
ce	s7	b1	SALINE1	N	outcome	0.533	0.857	258	90.949	1.07	0.498	1.724
ce	s7	b2	SALINE1	N	outcome	0.867	0.829	258.5	54.421	1.834	0.007	0.955
ce	s7	b3	SALINE1	N	outcome	0.8	0.886	264	61.524	1.859	0.231	1.155
ce	s7	b4	SALINE1	N	outcome	0.933	0.914	268.5	78.148	2.471	0.068	0.814
ce	s7	b1	SALINE1	E	outcome	0.933	0.943	269	61.068	2.656	0.16	0.858
ce	s7	b2	SALINE1	E	outcome	1	0.943	260	54.298	3.038	-0.031	0.591
ce	s7	b3	SALINE1	E	outcome	1	0.943	253.5	48.177	3.038	-0.031	0.591
ce	s7	b4	SALINE1	E	outcome	0.933	0.886	246.5	38.564	2.327	-0.004	0.784
ce	s7	b1	SALINE1	I	outcome	1	0.857	252.5	39.378	2.583	-0.258	0.47
ce	s7	b2	SALINE1	I	outcome	0.8	0.943	260	69.529	2.187	0.395	1.206
ce	s7	b3	SALINE1	I	outcome	1	0.943	233.5	56.182	3.038	-0.031	0.591
ce	s7	b4	SALINE1	I	outcome	1	0.971	224.5	48.889	3.283	0.092	0.668
ce	s7	b1	SALINE1	F	outcome	0.333	0.8	271	53.707	0.391	0.627	2.192
ce	s7	b2	SALINE1	F	outcome	0.933	0.886	227.5	59.766	2.327	-0.004	0.784
ce	s7	b3	SALINE1	F	outcome	0.6	0.771	244.5	44.741	0.919	0.269	1.601
ce	s8	b4	SALINE1	F	outcome	0.867	0.829	218	43.663	1.834	0.007	0.955
ce	s8	b1	SALINE1	F	outcome	0.933	0.914	220	47.469	2.471	0.068	0.814
ce	s8	b2	SALINE1	F	outcome	1	0.914	230	46.123	2.853	-0.123	0.538
ce	s8	b3	SALINE1	F	outcome	1	0.886	226	59.968	2.71	-0.195	0.5
ce	s8	b1	SALINE1	X	outcome	0.933	0.971	221.75	36.364	2.901	0.283	0.926
ce	s8	b2	SALINE1	X	outcome	0.867	1	240.5	46.957	3.115	0.648	1.245
ce	s8	b3	SALINE1	X	outcome	0.933	1	240.5	59.202	3.373	0.519	1.076
ce	s8	b4	SALINE1	X	outcome	1	1	244	48.993	3.756	0.328	0.833
ce	s8	b1	SALINE1	I	outcome	1	1	248	55.357	3.756	0.328	0.833
ce	s8	b2	SALINE1	I	outcome	1	0.943	209	64.719	3.038	-0.031	0.591
ce	s8	b3	SALINE1	I	outcome	0.933	0.971	204	73.536	2.901	0.283	0.926
ce	s8	b4	SALINE1	I	outcome	0.933	0.829	265.5	77.241	2.092	-0.122	0.744
ce	s8	b1	SALINE1	H	outcome	0.867	0.914	231	51.824	2.213	0.197	1.009
ce	s8	b2	SALINE1	H	outcome	0.333	0.829	296	168.159	0.493	0.678	2.176
ce	s8	b3	SALINE1	H	outcome	0.867	0.943	218.5	73.919	2.398	0.289	1.046
ce	s8	b4	SALINE1	H	outcome	1	0.886	294	131.815	2.71	-0.195	0.5
ce	s4	b1	ATX0,5	N	outcome	0.867	0.857	267.75	60.387	1.943	0.062	0.967
ce	s4	b2	ATX0,5	N	outcome	1	0.971	218	44.086	3.283	0.092	0.668
ce	s4	b3	ATX0,5	N	outcome	0.867	0.943	217.5	78.216	2.398	0.289	1.046
ce	s4	b4	ATX0,5	N	outcome	1	0.886	237	56.531	2.71	-0.195	0.5
ce	s4	b1	ATX0,5	L	outcome	0.667	0.8	324	87.459	1.172	0.236	1.446
ce	s4	b2	ATX0,5	L	outcome	1	0.971	267	72.682	3.283	0.092	0.668
ce	s4	b3	ATX0,5	L	outcome	1	0.914	262.5	46.145	2.853	-0.123	0.538
ce	s4	b4	ATX0,5	L	outcome	1	0.971	218	58.972	3.283	0.092	0.668
ce	s4	b1	ATX0,5	J	outcome	1	0.914	229.5	64.032	2.853	-0.123	0.538
ce	s4	b2	ATX0,5	J	outcome	1	0.943	220	71.124	3.038	-0.031	0.591
ce	s4	b3	ATX0,5	J	outcome	0.933	1	217.25	47.772	3.373	0.519	1.076
ce	s4	b4	ATX0,5	J	outcome	0.933	0.943	230.5	78.95	2.656	0.16	0.858
ce	s4	b1	ATX0,5	W	outcome	0.933	0.914	220	67.023	2.471	0.068	0.814
ce	s4	b2	ATX0,5	W	outcome	0.933	0.914	242	74.298	2.471	0.068	0.814
ce	s4	b3	ATX0,5	W	outcome	0.933	0.857	300.5	82.746	2.2	-0.067	0.761
ce	s4	b4	ATX0,5	W	outcome	0.867	0.943	308.5	73.593	2.398	0.289	1.046
ce	s4	b1	ATX0,5	E	outcome	0.8	0.743	245.75	62.261	1.341	-0.028	1.133
ce	s4	b2	ATX0,5	E	outcome	1	0.943	218.5	51.52	3.038	-0.031	0.591
ce	s4	b3	ATX0,5	E	outcome	1	0.943	241	57.24	3.038	-0.031	0.591
ce	s4	b4	ATX0,5	E	outcome	1	0.943	218.5	48.077	3.038	-0.031	0.591
ce	s4	b1	ATX0,5	A	outcome	0.667	0.829	218.5	78.946	1.274	0.287	1.443
ce	s4	b2	ATX0,5	A	outcome	1	1	218	58.394	3.756	0.328	0.833
ce	s4	b3	ATX0,5	A	outcome	0.933	1	270.5	58.746	3.373	0.519	1.076
ce	s4	b4	ATX0,5	A	outcome	0.867	0.943	296.5	56.628	2.398	0.289	1.046
ce	s4	b1	ATX0,5	W	outcome	0.4	0.714	215.5	35.41	0.29	0.414	2.081
ce	s4	b2	ATX0,5	W	outcome	0.867	0.914	266.5	71.501	2.213	0.197	1.009
